# Supplementary material for: South Arabia’s prehistoric monument landscape shows social resilience to climate change
Source: PLoS One. 2025 May 28;20(5):e0323544. doi: 10.1371/journal.pone.0323544 (PMC12118824; doi:10.1371/journal.pone.0323544)
Supplement: S1 Table — (XLSX) [file pone.0323544.s001.xlsx]

## Sheet: S-Table 1
Survey Unit Code	Site Code	Type	Landform	Easting	Northing	length/ diameter	height	width	max stone size	volume	uprights_count	technology	excavated	northness	eastness	cti	elevation	fog density	fog SD	slope	srr	tpi100	tpi200	tpi300	tpi500	tpi1000	tpi2000	tpi3000	tpi5000	tpi10000	tri	pathdist_roads	pathdist_waterpoints	pathdist_HCT	pathdist_trilith	maxndvi	NS divide
D054	1	HCT	plateau	54.8463	17.0662	6.6	0.9	0	<0.75	30.791	NA	Episodic	NO	0.56921	-0.822192	6.66538	149	0.232612	0.25149	7.32532	0.592593	1.88888	8.12245	11.91	18.1055	25.8935	29.048	28.5944	24.0438	16.2123	12.5432	2542.29	14132.8	0	81348.1	0.171975	1
D054	2	HCT	plateau	54.8476	17.0658	6.7	1.4	NA	<0.75	49.359	NA	Episodic	NO	-0.636881	0.770962	6.34287	141	0.240738	0.252142	10.0639	0.385185	1.22223	1.7551	6.49001	13.5859	20.3995	22.6596	21.9011	17.8034	9.96355	10.5432	2485.07	14075.6	0	81568.4	0.18397	1
D054	3	HCT	plateau	54.8477	17.0651	4.3	0.8	NA	<0.75	11.618	NA	Episodic	NO	0.894427	-0.447214	7.35852	135	0.231258	0.255329	3.67769	0.370372	-1.22223	-0.489792	4.41	9.79688	15.3985	17.5595	16.7446	12.7527	5.12027	3.50617	2384.72	13975.2	0	81675.9	0.172652	1
D054	4	HCT	plateau	54.8482	17.0645	3.4	0.75	NA	<0.75	6.809	NA	Episodic	NO	-0.364399	0.931243	6.91252	137	0.231816	0.250375	5.73342	0.464647	2.88889	9.89796	14.7	15.6328	19.1414	20.9143	19.7469	16.0266	8.47574	12.321	2324.71	13915.2	0	81761.2	0.183734	1
D054	5	HCT	plateau	54.8483	17.0644	6.9	1.2	NA	<0.75	44.871	NA	Episodic	NO	-0.364399	0.931243	6.91252	137	0.231816	0.250375	5.73342	0.464647	2.88889	9.89796	14.7	15.6328	19.1414	20.9143	19.7469	16.0266	8.47574	12.321	2320.34	13926.4	0	81766.2	0.183734	1
D017	1	HCT	bedrock terrace	53.0183	17.1705	3.9	0.8	NA	<0.75	9.56	NA	Episodic	NO	-0.457956	-0.888975	6.88077	631	0	0	17.2718	0.478261	-1	0.551025	0.799988	1.9375	-15.1313	-37.5555	-43.5727	-59.2211	-74.7953	57.7778	13656.8	5510.59	0	43782.8	0.191675	0
D017	2	SCAB	gravel terrace	53.017	17.1722	8.1	0.9	0.25	>0.75	15.46	NA	Episodic	NO	0	-1	7.81667	624	0	0	2.32789	0.533337	0.333313	2	1.59003	-1.74219	-11.4068	-36.6935	-45.8614	-65.1099	-81.6256	2	13788.4	5134.05	426.108	43489.7	0.196946	0
D017	3	SCAB	gravel terrace	53.017	17.1721	2.7	0.15	1.8	<0.75	0.29	NA	Episodic	NO	0	-1	7.81667	624	0	0	2.32789	0.533337	0.333313	2	1.59003	-1.74219	-11.4068	-36.6935	-45.8614	-65.1099	-81.6256	2	13772.3	5150.16	411.997	43502.7	0.196946	0
D017	4	SCAB	gravel terrace	53.0169	17.1721	5.9	1.1	2	<0.75	10.03	NA	Episodic	NO	0	-1	7.81667	624	0	0	2.32789	0.533337	0.333313	2	1.59003	-1.74219	-11.4068	-36.6935	-45.8614	-65.1099	-81.6256	2	13772.3	5150.16	411.997	43502.7	0.196946	0
DSC00288	W. Haluf	Trilith	gravel terrace	54.0209	17.3028	NA	NA	NA	NA	NA	NA	Accretive	NO	0.591364	0.806405	7.64923	693	0.021498	0.096502	4.32428	0.287038	-0.444458	-2.53064	-3.41998	-5.50781	-10.1295	-16.7072	-26.9753	-31.9557	-41.4177	5.50617	6713.07	2528.56	1073.41	0	0.195271	0
DSC00184	NA	Platform	gravel terrace	53.9227	17.3202	NA	NA	NA	NA	NA	NA	Episodic	NO	0.980581	0.196116	12.7622	664	0	0	3.55837	0.388885	-1.55554	-6.18365	-9.10998	-15.9141	-33.3287	-41.5815	-40.0555	-42.7906	-49.8935	3.1358	8125.31	8979.12	12786.9	10561.4	0.206906	0
D010	1	Trilith	gravel terrace	53.9604	17.2728	5.1	0.35	1.25	<0.75	1.116	2	Accretive	NO	0.98995	-0.141421	7.06408	692	0.017979	0.082416	9.79091	0.38889	-0.444458	-3.44897	-8.16998	-16.9141	-39.8283	-75.0703	-91.235	-88.6186	-83.0583	7.35802	4421.25	2158.4	8131.4	0	0.1744	0
D010	2	Trilith	gravel terrace	53.9598	17.2724	4.2	0.4	0.75	<0.75	0.63	2	Accretive	NO	0.948684	-0.316227	8.34697	693	0.015377	0.084975	5.46559	0.333333	-1	-3.85712	-8.34003	-18.4062	-44.5703	-75.8163	-91.1637	-87.5437	-82.3367	7.55556	4321.05	2096.03	8222.85	0	0.179561	0
D014	1	HCT	bedrock terrace	54.0131	17.3133	6.4	1.25	NA	>0.75	40.21	NA	Episodic	YES	0.997785	0.066519	8.64997	692	0.024092	0.107962	3.03403	0.351847	-1.11108	-4.10205	-6.06	-9.53516	-11.7493	-9.97162	-12.3331	-16.6644	-25.7115	3.20988	6650.53	4029.05	0	753.856	0.131582	0
D014	2	HCT	bedrock terrace	54.0132	17.3134	5.4	1	NA	<0.75	22.9	NA	Episodic	YES	-0.316228	-0.948683	8.64997	692	0.024077	0.107946	3.03403	0.351847	-1.11108	-4.10205	-6.06	-9.53516	-11.7493	-9.97162	-12.3331	-16.6644	-25.7115	0.617284	6638.72	4036.25	0	746.93	0.129846	0
D014	4	Trilith	gravel terrace	54.0154	17.3084	22.4	0.8	1.5	<0.75	13.44	8	Accretive	NO	0.948683	0.316228	7.86935	693	0.01824	0.100947	2.20855	0.583328	0.666687	-0.163269	-0.400024	-0.222656	-12.1423	-20.1299	-19.4205	-24.4955	-34.0826	1.77778	6913.68	3393.18	145.605	0	0.147354	0
D014	5	HCT	bedrock terrace	54.0159	17.3092	3.6	1.2	NA	<0.75	12.21	NA	Episodic	NO	0.536875	-0.843661	6.59289	691	0.018461	0.102018	7.86933	0.361109	-0.333313	-1.85712	-1.84003	-0.765625	-10.4417	-20.3908	-20.2109	-24.8804	-35.1626	2.44444	6781.76	3453.8	0	145.605	0.149564	0
D015	1	Boat grave	wadi silts	54.0063	17.3278	4.1	0.5	3.4	<0.75	5.474	NA	Accretive	NO	-0.874157	-0.485643	7.78754	679	0	0	2.39663	0.666672	1.33331	3.04083	3.13001	2.94141	0.167114	0.294189	-3.97534	-8.45801	-11.7065	1.77778	4475.16	5933.68	2001.62	1846.92	0.144987	0
D016	1	Trilith	scree slope	54.0167	17.3212	5.5	0.65	1	<0.75	1.787	3	Accretive	NO	0.707107	-0.707107	13.6847	681	0.018123	0.102352	0.329391	0.388885	-0.777771	-1.44897	-1.91998	-2.31641	-5.53076	-10.4608	-9.20129	-10.9964	-22.5702	0.617284	6170.37	4761.78	530.905	0	0.165415	0
D016	2	HCT	bedrock terrace	54.016	17.3179	3.9	0.9	NA	<0.75	10.75	NA	Episodic	NO	0.868243	0.496139	7.33891	688	0.014256	0.078776	3.75032	0.422217	-0.111084	-0.040833	0.070007	0.859375	1.0918	-6.02673	-7.38214	-10.1181	-21.7769	3.20988	6305.37	4430.56	0	530.905	0.159009	0
D070	1	HCT	plateau	54.0029	17.2505	6.4	1.2	NA	>0.75	38.604	NA	Episodic	NO	0.967617	-0.252422	7.3496	804	0.117284	0.173756	7.39023	0.522223	0.777771	6.04083	6.90997	12.207	17.4702	14.6554	3.32843	-14.2575	-9.81647	27.8025	835.494	4743.94	0	8153.03	0.170621	0
D070	2	HCT	plateau	54.0026	17.2505	4.2	0.8	NA	<0.75	11.084	NA	Episodic	NO	0.804176	-0.594391	7.45897	802	0.117284	0.173756	6.63182	0.456787	0.888916	5.18365	6.78998	12.0312	16.7089	13.3957	1.65015	-15.9911	-11.6765	8.54321	823.258	4724.43	0	8140.79	0.170621	0
D070	3	HCT	plateau	54.0025	17.2504	4.4	0.5	NA	<0.75	7.603	NA	Episodic	NO	0.804176	-0.594391	7.45897	802	0.11402	0.168959	6.63182	0.456787	0.888916	5.18365	6.78998	12.0312	16.7089	13.3957	1.65015	-15.9911	-11.6765	8.54321	809.776	4712.13	0	8131.4	0.171349	0
D071	1	Trilith	gravel terrace	53.9108	17.2419	24.2	0.4	1.6	<0.75	7.744	18	Accretive	NO	-0.993884	-0.110432	7.91589	740	0.037861	0.131916	6.30193	0.472221	0.222229	-0.367371	-1.03003	-3.71094	-15.0579	-24.9962	-33.5329	-45.9029	-56.4426	7.95062	20.4585	2689.18	12065	0	0.105625	0
D071	2	Trilith	gravel terrace	53.9102	17.2414	23.3	0.2	2.05	<0.75	4.777	3	Accretive	NO	-0.980581	-0.196116	12.5244	732	0.032546	0.126188	2.37394	0.333328	-1.33331	-4.9184	-7.79999	-11.9922	-22.2341	-30.9879	-39.0538	-52.2883	-65.0276	2.22222	48.4349	2653.15	12148.5	0	0.163679	0
D071	3	Trilith	gravel terrace	53.9098	17.2416	9.5	0.6	1.25	<0.75	3.563	5	Accretive	NO	-0.991228	0.132164	12.3879	735	0.036938	0.127633	7.01411	0.305557	-1.22223	-4.55103	-7.21997	-12.0469	-22.4527	-30.7046	-38.5052	-52.0388	-65.1896	9.35803	15.3986	2593.77	12196.6	0	0.121611	0
D071	4	Trilith	gravel terrace	53.9097	17.2416	12.5	0.4	1.3	<0.75	3.25	6	Accretive	NO	-0.999406	0.034462	7.44451	736	0.034404	0.119843	6.72753	0.472221	0.222229	-0.224487	-2.19	-8.08594	-19.2599	-27.0471	-34.6385	-48.35	-61.2217	8.61728	14.2215	2581.47	12212.2	0	0.1169	0
D071	5	Trilith	gravel terrace	53.9096	17.2419	12.1	0.58	1.75	<0.75	6.141	6	Accretive	NO	-0.939793	-0.341743	6.96612	740	0.03597	0.124749	5.43609	0.458336	1.33331	2.75513	1.31	-4.53125	-15.8715	-23.7198	-31.337	-44.8904	-57.0919	6.88889	29.6165	2566.18	12226.5	0	0.11042	0
D071	6	Trilith	gravel terrace	53.9097	17.2419	5.4	0.3	1.55	<0.75	1.256	4	Accretive	NO	-0.939793	-0.341743	6.96612	740	0.035888	0.124009	5.43609	0.458336	1.33331	2.75513	1.31	-4.53125	-15.8715	-23.7198	-31.337	-44.8904	-57.0919	6.88889	31.1002	2578.48	12210.5	0	0.114363	0
D071	7	Trilith	gravel terrace	53.9099	17.242	7.5	0.4	1.55	<0.75	2.325	6	Accretive	NO	-0.967997	0.250962	6.79089	740	0.028668	0.11236	6.46905	0.472221	1.22223	1.77551	0.630005	-4.37891	-15.6804	-24.0429	-31.8872	-45.1302	-56.9332	7.72839	47.3006	2585.69	12197	0	0.118679	0
D071	8	Trilith	gravel terrace	53.91	17.2419	15.8	0.5	1.5	<0.75	5.925	13	Accretive	NO	-0.967997	0.250962	7.40239	735	0.035888	0.124009	7.01411	0.444443	-0.555542	-2	-3.91998	-9.02734	-20.0468	-28.3572	-36.1899	-49.5895	-62.0637	7.72839	14.6256	2608.18	12179	0	0.114363	0
D071	9	Trilith	gravel terrace	53.9109	17.241	12.6	0.6	1.65	<0.75	6.237	5	Accretive	NO	0.976187	-0.216931	8.65516	737	0.032705	0.12818	7.01411	0.513885	-0.111084	-2.24487	-5.45001	-7.92969	-15.5353	-25.319	-33.7653	-46.668	-59.9461	4.46913	112.99	2742.24	12070.8	0	0.153	0
D071	10	Trilith	gravel terrace	53.9108	17.2409	3.75	0.3	0.95	<0.75	0.534	5	Accretive	NO	0.991228	-0.132163	8.65516	737	0.032461	0.127023	7.01411	0.513885	-0.111084	-2.24487	-5.45001	-7.92969	-15.5353	-25.319	-33.7653	-46.668	-59.9461	9.20988	147.603	2740.13	12121.5	0	0.142078	0
D072	1	HCT	bedrock slope	54.0179	17.254	5.2	1.5	NA	>0.75	31.856	NA	Episodic	NO	0.316227	-0.948683	10.8398	812	0.176672	0.20729	1.47277	0.481486	-0.444458	-1.77551	-3.53003	-4.55859	-5.41596	-0.511963	-1.9668	-8.98602	-3.75549	0.691358	665.821	3688.22	0	7615.24	0.188248	0
D072	2	HCT	bedrock slope	54.0174	17.2543	3.9	1.2	NA	>0.75	14.335	NA	Episodic	NO	-0.196116	0.980581	8.49021	813	0.179323	0.204395	1.18748	0.481486	0.555542	0.020386	-1.40002	-2.44141	-3.02661	2.17181	0.262695	-7.16443	-2.66809	0.691358	714.25	3684	0	7612.58	0.183113	0
D072	3	HCT	bedrock slope	54.0174	17.2544	3.4	1.1	NA	>0.75	9.987	NA	Episodic	NO	-0.196116	0.980581	8.49021	813	0.179323	0.204395	1.18748	0.481486	0.555542	0.020386	-1.40002	-2.44141	-3.02661	2.17181	0.262695	-7.16443	-2.66809	0.691358	707.147	3671.7	0	7596.49	0.183113	0
D072	4	HCT	bedrock slope	54.0172	17.2538	4.2	1.6	NA	>0.75	22.167	NA	Episodic	NO	0.8	0.6	9.76655	813	0.174771	0.205687	4.64812	0.444444	-1	-3.04083	-4.15002	-4.45703	-3.32599	2.99902	1.25543	-6.09412	-1.12671	4.44444	761.777	3738.29	0	7683.2	0.188037	0
D072	5	HCT	bedrock slope	54.0169	17.2531	4	0.9	NA	>0.75	11.31	NA	Episodic	NO	0.763386	0.645942	7.68549	822	0.208037	0.21661	7.88277	0.597221	0.222229	1.81635	1.96997	2.71484	6.04864	12.9257	11.5765	4.46674	10.2112	11.5556	883.716	3827.37	0	7824.91	0.190133	0
D072	6	HCT	bedrock slope	54.0167	17.2531	3.4	1.1	NA	>0.75	9.987	NA	Episodic	NO	0.826927	0.56231	7.68549	825	0.208037	0.21661	7.00652	0.597221	0.222229	1.81635	1.96997	2.71484	6.04864	12.9257	11.5765	4.46674	10.2112	10	899.987	3832.47	0	7833.79	0.190133	0
D072	7	HCT	bedrock slope	54.0168	17.2532	3.9	1.4	NA	>0.75	16.724	NA	Episodic	NO	0.826927	0.56231	6.71034	825	0.194927	0.215906	7.00652	0.545455	1	1.89795	1.53998	1.99219	4.82739	11.8048	10.2493	2.98749	8.41748	10	890.274	3820.17	0	7816.02	0.197738	0
D072	8	HCT	bedrock slope	54.0169	17.2534	2.7	1.3	NA	>0.75	7.443	NA	Episodic	NO	0.789352	0.613941	7.28002	818	0.194927	0.215906	7.91624	0.462962	-0.555542	-1.89795	-3.06	-3.14453	-1.32324	5.16095	3.57892	-3.61987	1.6637	12.2469	847.823	3790.47	0	7768.88	0.197738	0
D072	9	HCT	bedrock slope	54.0169	17.2535	4	1.5	NA	>0.75	18.85	NA	Episodic	NO	0.789352	0.613941	9.02665	818	0.192634	0.213633	7.91624	0.545455	0	-0.204102	-0.710022	-0.511719	1.70154	8.65894	6.91693	-0.488708	4.62866	12.2469	847.823	3790.47	0	7768.88	0.204538	0
D072	10	HCT	bedrock slope	54.0169	17.2537	4.4	1.4	NA	>0.75	21.287	NA	Episodic	NO	0.624695	0.780869	9.76655	815	0.192634	0.213633	5.94418	0.444444	-1	-3.04083	-4.15002	-4.45703	-3.32599	2.99902	1.25543	-6.09412	-1.12671	7.11111	822.123	3765.88	0	7728.82	0.204538	0
D072	11	HCT	bedrock slope	54.0169	17.2538	2.8	1	NA	>0.75	6.158	NA	Episodic	NO	0.624695	0.780869	9.76655	815	0.189859	0.210773	5.94418	0.444444	-1	-3.04083	-4.15002	-4.45703	-3.32599	2.99902	1.25543	-6.09412	-1.12671	7.11111	811.933	3753.57	0	7710.38	0.202619	0
D072	12	HCT	bedrock slope	54.0168	17.2539	3.8	1.1	NA	>0.75	12.475	NA	Episodic	NO	0.546268	0.837611	8.59832	818	0.189859	0.210773	6.36933	0.506171	-0.555542	-1.34692	-1.84998	-1.87109	-0.303955	6.48853	4.57758	-2.9624	1.84192	7.80247	823.176	3746.37	0	7699.07	0.202619	0
D072	13	HCT	bedrock slope	54.0169	17.254	3.2	1.1	NA	>0.75	8.847	NA	Episodic	NO	0.384615	0.923077	6.86116	817	0.189859	0.210773	6.03345	0.486115	0.111084	-0.428589	-0.869995	-1.12109	-0.203857	6.29797	4.22418	-3.43176	1.05554	6.98765	795.191	3728.98	0	7672.15	0.202619	0
D072	14	HCT	bedrock slope	54.0168	17.2541	3	1.5	NA	>0.75	10.603	NA	Episodic	NO	0.384615	0.923077	6.86116	817	0.182811	0.208482	6.03345	0.486115	0.111084	-0.428589	-0.869995	-1.12109	-0.203857	6.29797	4.22418	-3.43176	1.05554	6.98765	789.919	3716.68	0	7654.36	0.194894	0
D072	15	HCT	bedrock slope	54.0169	17.2542	3	1.35	NA	>0.75	9.543	NA	Episodic	NO	0.447214	0.894427	6.86116	815	0.182811	0.208482	6.22522	0.486115	0.111084	-0.428589	-0.869995	-1.12109	-0.203857	6.29797	4.22418	-3.43176	1.05554	7.55556	780.211	3704.38	0	7638.28	0.194894	0
D072	16	HCT	bedrock slope	54.0169	17.2545	2.4	1.4	NA	>0.75	6.333	NA	Episodic	NO	0.874157	0.485643	8.43907	813	0.174095	0.204545	2.65377	0.458336	-0.666687	-0.448975	-0.73999	-1.32031	-0.974304	5.09515	2.84161	-4.89532	-0.730164	1.80247	763.358	3679.78	0	7606.57	0.180618	0
D072	17	HCT	bedrock slope	54.0166	17.2531	2.8	1	NA	<0.75	6.158	NA	Episodic	NO	0.826927	0.56231	9.21511	825	0.201379	0.216641	7.00652	0.583336	0.333313	1.67346	1.76001	2.69922	5.8797	13.3266	11.6005	4.1181	9.39062	10	916.187	3837.56	0	7841.94	0.214014	0
D072	18	HCT	bedrock slope	54.0166	17.2532	3.7	1.1	NA	>0.75	11.827	NA	Episodic	NO	0.931243	0.364399	9.21511	826	0.186762	0.213912	5.73342	0.583336	0.333313	1.67346	1.76001	2.69922	5.8797	13.3266	11.6005	4.1181	9.39062	6.44444	918.403	3830.36	0	7832.15	0.222671	0
D072	19	HCT	bedrock slope	54.0166	17.2534	3.2	1.15	NA	<0.75	9.249	NA	Episodic	NO	0.877896	0.478852	9.21511	826	0.186762	0.213912	5.73342	0.583336	0.333313	1.67346	1.76001	2.69922	5.8797	13.3266	11.6005	4.1181	9.39062	7.11111	909.26	3818.06	0	7814.73	0.222671	0
D072	20	HCT	bedrock slope	54.0166	17.2534	3	1.05	NA	>0.75	7.422	NA	Episodic	NO	0.792624	0.609711	6.89799	821	0.186762	0.213912	7.59545	0.555556	0	0.510193	0.440002	1.14062	3.74841	11.1739	9.25385	1.64227	6.60547	11.1111	891.486	3812.96	0	7805.23	0.222671	0
D072	21	HCT	bedrock slope	54.0166	17.2535	2.4	1.1	NA	>0.75	4.976	NA	Episodic	NO	0.792624	0.609711	6.89799	821	0.186336	0.212542	7.59545	0.555556	0	0.510193	0.440002	1.14062	3.74841	11.1739	9.25385	1.64227	6.60547	11.1111	871.895	3788.36	0	7769.17	0.206976	0
D072	22	HCT	bedrock slope	54.0166	17.2539	3.1	1.15	NA	>0.75	8.68	NA	Episodic	NO	0.546268	0.837611	8.59832	818	0.184363	0.210494	6.36933	0.506171	-0.555542	-1.34692	-1.84998	-1.87109	-0.303955	6.48853	4.57758	-2.9624	1.84192	7.80247	853.034	3763.76	0	7725.72	0.21265	0
D072	23	HCT	bedrock slope	54.0165	17.2531	2.2	1.05	NA	>0.75	3.991	NA	Episodic	NO	0.931243	0.364399	7.31269	826	0.201379	0.216641	5.73342	0.6	1	2.75513	3.28003	4.48047	8.10742	15.4542	13.9407	6.59692	12.1804	6.44444	943.999	3847.75	0	7858.59	0.214014	0
D072	24	HCT	bedrock slope	54.0165	17.2533	3	1.25	NA	>0.75	8.836	NA	Episodic	NO	0.931243	0.364399	9.21511	826	0.186762	0.213912	5.73342	0.583336	0.333313	1.67346	1.76001	2.69922	5.8797	13.3266	11.6005	4.1181	9.39062	6.44444	928.833	3823.15	0	7819.93	0.222671	0
D072	25	HCT	bedrock slope	54.0163	17.2534	2.9	1.4	NA	>0.75	9.247	NA	Episodic	NO	0.928477	0.371391	7.7152	824	0.188473	0.214636	5.00443	0.539682	0.222229	1.57141	1.90997	3.34375	6.98254	14.8622	12.9544	5.25201	10.3755	4.88889	949.089	3828.25	0	7825.52	0.233072	0
D072	26	HCT	bedrock slope	54.0163	17.2535	3.1	1.15	NA	>0.75	8.68	NA	Episodic	NO	0.928477	0.371391	8.14792	824	0.191352	0.210973	5.00443	0.476188	-0.333313	0.326538	0.47998	1.73438	4.84851	12.7013	10.5934	2.77661	7.59393	4.88889	940.937	3815.95	0	7805.4	0.234919	0
D072	27	HCT	bedrock slope	54.0162	17.2535	2.8	1.2	NA	>0.75	7.389	NA	Episodic	NO	0.928477	0.371391	8.14792	824	0.191352	0.210973	5.00443	0.476188	-0.333313	0.326538	0.47998	1.73438	4.84851	12.7013	10.5934	2.77661	7.59393	4.88889	955.542	3821.04	0	7813.79	0.234919	0
D072	28	HCT	bedrock slope	54.0163	17.2535	2.95	1	NA	>0.75	6.835	NA	Episodic	NO	0.877896	0.478852	8.14792	823	0.191352	0.210973	5.81683	0.476188	-0.333313	0.326538	0.47998	1.73438	4.84851	12.7013	10.5934	2.77661	7.59393	7.11111	940.937	3815.95	0	7805.4	0.234919	0
D072	29	HCT	bedrock slope	54.0164	17.2535	2.4	0.9	NA	>0.75	4.072	NA	Episodic	NO	0.877896	0.478852	6.89799	823	0.191352	0.210973	5.81683	0.555556	0	0.510193	0.440002	1.14062	3.74841	11.1739	9.25385	1.64227	6.60547	7.11111	921.392	3810.85	0	7800.06	0.234919	0
D072	30	HCT	bedrock slope	54.0163	17.2542	NA	NA	NA	NA	NA	NA	Episodic	NO	0.980581	0.196116	7.96722	821	0.169906	0.206587	2.37394	0.472229	0.111084	1.16327	1.15997	1.89844	3.93939	11.3039	8.83935	0.835998	5.03406	1.80247	868.341	3729.85	0	7690.52	0.206459	0
D072	31	HCT	bedrock slope	54.0163	17.2543	NA	NA	NA	NA	NA	NA	Episodic	NO	0.980581	0.196116	7.79706	821	0.176154	0.207404	2.37394	0.638885	1.44446	3.24487	3.17999	3.60547	5.16528	12.0798	9.42743	1.3739	5.25446	1.80247	868.341	3729.85	0	7690.52	0.192231	0
D072	32	HCT	bedrock slope	54.0163	17.2544	NA	NA	NA	NA	NA	NA	Episodic	NO	0.980581	0.196116	7.79706	821	0.176154	0.207404	2.37394	0.638885	1.44446	3.24487	3.17999	3.60547	5.16528	12.0798	9.42743	1.3739	5.25446	1.80247	855.891	3705.25	0	7667.08	0.192231	0
D072	33	HCT	bedrock slope	54.0163	17.2546	NA	NA	NA	NA	NA	NA	Episodic	NO	0.998618	-0.052559	7.17343	819	0.174992	0.205918	4.42275	0.462962	1.22223	3.34692	3.19	3.32031	4.54089	10.8225	7.98334	-0.078308	3.4762	4.17284	849.221	3692.95	0	7658.1	0.19105	0
D072	34	HCT	bedrock slope	54.0162	17.2546	NA	NA	NA	NA	NA	NA	Episodic	NO	0.998618	-0.052559	7.17343	819	0.174992	0.205918	4.42275	0.462962	1.22223	3.34692	3.19	3.32031	4.54089	10.8225	7.98334	-0.078308	3.4762	4.17284	869.503	3698.05	0	7664.01	0.19105	0
D072	35	HCT	bedrock slope	54.0162	17.2543	NA	NA	NA	NA	NA	NA	Episodic	NO	0.980581	0.196116	7.79706	821	0.176154	0.207404	2.37394	0.638885	1.44446	3.24487	3.17999	3.60547	5.16528	12.0798	9.42743	1.3739	5.25446	1.80247	889.024	3734.95	0	7708.01	0.192231	0
D072	36	HCT	bedrock slope	54.0162	17.2542	NA	NA	NA	NA	NA	NA	Episodic	NO	0.980581	0.196116	7.96722	821	0.178834	0.210303	2.00282	0.472229	0.111084	1.16327	1.15997	1.89844	3.93939	11.3039	8.83935	0.835998	5.03406	1.80247	889.024	3734.95	0	7708.01	0.188225	0
D072	37	HCT	bedrock slope	54.016	17.2544	NA	NA	NA	NA	NA	NA	Episodic	NO	0.906183	-0.422886	7.31269	820	0.173806	0.204795	3.84967	0.688892	0.555542	1	1.13	1.90625	4.32416	11.5792	8.72961	0.514526	4.26239	3.1358	910.916	3732.83	0	7709.58	0.211637	0
D072	38	HCT	bedrock slope	54.016	17.2542	NA	NA	NA	NA	NA	NA	Episodic	NO	0.995893	-0.090535	8.41039	821	0.178834	0.210303	2.57093	0.555557	-0.222229	-0.102051	0.140015	1.26562	4.09918	11.8151	9.15631	0.975891	5.03918	1.50617	930.964	3757.43	0	7752.53	0.188225	0
D072	39	HCT	bedrock slope	54.0159	17.2542	NA	NA	NA	NA	NA	NA	Episodic	NO	0.906183	-0.422886	7.31269	820	0.178834	0.210303	3.84967	0.688892	0.555542	1	1.13	1.90625	4.32416	11.5792	8.72961	0.514526	4.26239	3.1358	933.17	3745.13	0	7732.69	0.188225	0
D072	40	HCT	bedrock slope	54.0159	17.2543	NA	NA	NA	NA	NA	NA	Episodic	NO	0.906183	-0.422886	7.31269	820	0.179466	0.211315	3.84967	0.688892	0.555542	1	1.13	1.90625	4.32416	11.5792	8.72961	0.514526	4.26239	3.1358	925.496	3750.23	0	7724.16	0.196097	0
D072	41	HCT	bedrock slope	54.0159	17.2543	NA	NA	NA	NA	NA	NA	Episodic	NO	0.906183	-0.422886	7.31269	820	0.173806	0.204795	3.84967	0.688892	0.555542	1	1.13	1.90625	4.32416	11.5792	8.72961	0.514526	4.26239	3.1358	910.916	3732.83	0	7709.58	0.211637	0
D072	42	HCT	bedrock slope	54.0158	17.2543	NA	NA	NA	NA	NA	NA	Episodic	NO	0.906183	-0.422886	7.31269	820	0.179466	0.211315	3.84967	0.688892	0.555542	1	1.13	1.90625	4.32416	11.5792	8.72961	0.514526	4.26239	3.1358	925.496	3750.23	0	7724.16	0.196097	0
D072	43	HCT	bedrock slope	54.016	17.2546	NA	NA	NA	NA	NA	NA	Episodic	NO	0.903738	-0.428087	8.17221	817	0.171072	0.201633	4.88494	0.425924	-0.555542	0.204102	0.140015	0.570313	2.70337	9.3103	6.27069	-1.93707	1.48682	4.46913	866.992	3708.24	0	7665.65	0.20572	0
D072	44	HCT	bedrock slope	54.0154	17.2545	NA	NA	NA	NA	NA	NA	Episodic	NO	0.794358	0.60745	9.3283	818	0.174173	0.205879	4.97213	0.5	-1	-1.73468	-1.70001	-0.730469	3.68964	11.5759	8.34869	-0.218628	3.31097	4.98765	900.653	3746.01	0	7700.12	0.204259	0
D072	45	HCT	bedrock slope	54.0152	17.2544	NA	NA	NA	NA	NA	NA	Episodic	NO	0.755689	0.65493	9.3283	819	0.169608	0.207415	4.61328	0.5	-1	-1.73468	-1.70001	-0.730469	3.68964	11.5759	8.34869	-0.218628	3.31097	4.88889	929.132	3763.4	0	7728.6	0.196009	0
D072	46	HCT	bedrock slope	54.0152	17.2544	NA	NA	NA	NA	NA	NA	Episodic	NO	0.624695	0.780869	7.56932	822	0.169608	0.207415	5.94418	0.432102	0.111084	0.612244	0.580017	1.56641	6.88611	15.0776	11.6627	2.89935	6.3529	6.98765	937.488	3768.5	0	7736.96	0.196009	0
D072	47	HCT	bedrock slope	54.0152	17.2544	NA	NA	NA	NA	NA	NA	Episodic	NO	0.624695	0.780869	7.56932	822	0.169608	0.207415	5.94418	0.432102	0.111084	0.612244	0.580017	1.56641	6.88611	15.0776	11.6627	2.89935	6.3529	6.98765	937.488	3768.5	0	7736.96	0.196009	0
D072	48	HCT	bedrock slope	54.0151	17.2545	NA	NA	NA	NA	NA	NA	Episodic	NO	0.813733	0.581238	7.56932	822	0.171689	0.210033	5.94418	0.432102	0.111084	0.612244	0.580017	1.56641	6.88611	15.0776	11.6627	2.89935	6.3529	7.55556	927.123	3761.29	0	7726.59	0.195889	0
D072	49	HCT	bedrock slope	54.0166	17.2552	NA	NA	NA	NA	NA	NA	Episodic	NO	0.966235	0.257663	7.35355	812	0.168895	0.204423	7.36146	0.469137	0.777771	1.28571	1.14002	0.484375	0.388428	4.74365	1.73816	-6.09198	-3.08423	10.8395	775.098	3608.96	0	7543.4	0.180239	0
D072	50	HCT	bedrock slope	54.0164	17.2552	NA	NA	NA	NA	NA	NA	Episodic	NO	0.966235	0.257663	7.35355	812	0.165868	0.201413	7.36146	0.469137	0.777771	1.28571	1.14002	0.484375	0.388428	4.74365	1.73816	-6.09198	-3.08423	10.8395	758.958	3619.15	0	7557.62	0.187935	0
D072	51	HCT	bedrock slope	54.0167	17.2557	NA	NA	NA	NA	NA	NA	Episodic	NO	0.970143	-0.242536	7.35852	805	0.170628	0.200673	1.91997	0.6	0	-2.02039	-2.63001	-2.89844	-3.54364	-0.901062	-4.31592	-11.9635	-9.64264	1.35803	708.885	3554.67	0	7461.92	0.172984	0
D072	52	HCT	bedrock slope	54.0166	17.2557	NA	NA	NA	NA	NA	NA	Episodic	NO	0.970143	-0.242536	7.35852	805	0.170628	0.200673	3.67769	0.6	0	-2.02039	-2.63001	-2.89844	-3.54364	-0.901062	-4.31592	-11.9635	-9.64264	2.88889	698.828	3559.77	0	7471.04	0.172984	0
D072	53	HCT	bedrock slope	54.0166	17.2559	NA	NA	NA	NA	NA	NA	Episodic	NO	0.514495	-0.857493	7.35852	803	0.170628	0.200673	2.71423	0.6	0	-2.02039	-2.63001	-2.89844	-3.54364	-0.901062	-4.31592	-11.9635	-9.64264	1.50617	677.215	3530.07	0	7431.56	0.172984	0
D072	54	HCT	bedrock slope	54.0166	17.2559	NA	NA	NA	NA	NA	NA	Episodic	NO	0.514495	-0.857493	9.45469	803	0.159459	0.199797	2.71423	0.59259	-0.777771	-2.2041	-2.73999	-3.11328	-3.90912	-2.25348	-5.86591	-13.4097	-11.4161	1.50617	667.574	3535.17	0	7445.52	0.186002	0
D072	55	HCT	bedrock slope	54.0168	17.2561	NA	NA	NA	NA	NA	NA	Episodic	NO	0.110432	-0.993884	8.60904	805	0.166133	0.201353	2.1082	0.59259	0.222229	0.244873	-0.25	-0.75	-1.95959	-0.683106	-4.07165	-11.5467	-9.4187	1.06173	657.075	3512.68	0	7408.63	0.177715	0
D072	56	HCT	bedrock slope	54.0167	17.2562	NA	NA	NA	NA	NA	NA	Episodic	NO	0.196116	-0.980581	8.60904	805	0.159459	0.199797	2.37394	0.59259	0.222229	0.244873	-0.25	-0.75	-1.95959	-0.683106	-4.07165	-11.5467	-9.4187	1.1358	643.172	3505.47	0	7410.22	0.186002	0
D072	57	HCT	bedrock slope	54.0162	17.2558	NA	NA	NA	NA	NA	NA	Episodic	NO	0.948683	0.316228	10.8001	804	0.157988	0.198547	4.70561	0.476188	-1.33331	-3.46936	-4.34998	-4.43359	-4.42334	-1.46014	-5.09412	-12.8232	-10.6316	4.66667	667.4	3562.75	0	7466.06	0.18666	0
D072	58	HCT	bedrock slope	54.0162	17.2556	NA	NA	NA	NA	NA	NA	Episodic	NO	0.948683	0.316228	10.8001	804	0.157988	0.198547	4.70561	0.476188	-1.33331	-3.46936	-4.34998	-4.43359	-4.42334	-1.46014	-5.09412	-12.8232	-10.6316	4.66667	693.909	3580.14	0	7492.57	0.18666	0
D077	1	Trilith	NA	54.0227	17.3032	NA	NA	NA	NA	NA	NA	Accretive	NO	0.393919	-0.919145	8.37672	700	0.020323	0.091467	5.30631	0.361115	-0.888916	-1.67346	-3.90002	-5.28125	-10.1818	-13.1321	-19.0928	-27.1841	-37.0043	6.32099	6545.16	2483.94	1192.69	0	0.187375	0
D077	2	Trilith	NA	54.0226	17.3032	NA	NA	NA	NA	NA	NA	Accretive	NO	0.485643	-0.874157	7.78754	699	0.020929	0.094042	2.39663	0.444443	0.222229	0.163269	-1.89002	-4.67578	-10.7273	-13.8386	-20.6439	-28.1848	-38.0193	1.28395	6525.75	2506.43	1156.99	0	0.166937	0
D077	3	Trilith	NA	54.0237	17.3049	NA	NA	NA	NA	NA	NA	Accretive	NO	1	0	7.71724	699	0.013924	0.076901	2.57093	0.583328	1.66669	0.775513	-2.40002	-6.06641	-7.50324	-11.8949	-14.7289	-24.2719	-35.1102	0.222222	6279.52	2645.07	1177.09	0	0.159024	0
D077	5	Trilith	NA	54.0242	17.305	NA	NA	NA	NA	NA	NA	Accretive	NO	0.948683	0.316228	8.96796	699	0.015254	0.084458	0.736509	0.333313	0.666687	1.48981	-0.789978	-4.79297	-7.67859	-11.6966	-13.3048	-23.7179	-34.535	0.222222	6212.79	2631.9	1239.42	0	0.160767	0
D077	6	Trilith	NA	54.0243	17.3051	NA	NA	NA	NA	NA	NA	Accretive	NO	0.948683	0.316228	8.96796	699	0.015227	0.08442	0.736509	0.333313	0.666687	1.48981	-0.789978	-4.79297	-7.67859	-11.6966	-13.3048	-23.7179	-34.535	0.222222	6194.13	2639.11	1246.81	0	0.145949	0
D077	7	Trilith	NA	54.025	17.3063	NA	NA	NA	NA	NA	NA	Accretive	NO	-0.707107	0.707107	9.72	698	0.014673	0.081282	0.988087	0.388885	-0.777771	-0.551025	-0.789978	-2.00391	-8.854	-11.3891	-12.1725	-23.2558	-34.4636	0.222222	6049.36	2748.93	1340.03	0	0.151757	0
D077	8	Trilith	NA	54.0251	17.3064	NA	NA	NA	NA	NA	NA	Accretive	NO	-0.707107	0.707107	10.7535	697	0.014507	0.080349	0.988087	0.333313	-0.333313	-0.836731	-1.02002	-1.625	-9.10651	-10.7763	-11.2985	-22.7142	-33.9148	0.222222	6030.99	2756.13	1358.4	0	0.162036	0
D077	9	Trilith	NA	54.0243	17.3066	NA	NA	NA	NA	NA	NA	Accretive	NO	0.164399	-0.986394	7.62065	698	0.014539	0.080401	2.83126	0.629639	1.11108	0.938782	0.330017	-0.589844	-5.17078	-8.89136	-10.653	-20.8238	-32.6148	1.87654	6082.32	2816.4	1289.69	0	0.145914	0
D077	10	Trilith	NA	54.0242	17.3068	NA	NA	NA	NA	NA	NA	Accretive	NO	0.164399	-0.986394	7.62065	698	0.014265	0.078873	2.83126	0.629639	1.11108	0.938782	0.330017	-0.589844	-5.17078	-8.89136	-10.653	-20.8238	-32.6148	1.87654	6085.85	2833.79	1297.92	0	0.14414	0
D077	11	Trilith	NA	54.0238	17.3065	NA	NA	NA	NA	NA	NA	Accretive	NO	-0.052559	0.998618	9.81249	695	0.014636	0.080936	4.42275	0.311108	-1.55554	-4.9184	-5.20001	-4.95312	-7.65472	-12.2618	-15.0309	-24.3555	-36.1885	4.91358	6125.56	2819.38	1264.63	0	0.153269	0
D077	12	Trilith	NA	54.0236	17.3064	NA	NA	NA	NA	NA	NA	Accretive	NO	-0.052559	0.998618	9.81249	695	0.014919	0.082668	4.42275	0.311108	-1.55554	-4.9184	-5.20001	-4.95312	-7.65472	-12.2618	-15.0309	-24.3555	-36.1885	4.91358	6172.68	2804.97	1226.84	0	0.15322	0
Hajif	109	Platform	gravel terrace	54.0139	17.2594	NA	NA	NA	>0.75	NA	NA	Episodic	NO	0.894427	-0.447214	10.7971	775	0.147089	0.210879	1.77328	0.5	-2	-5.18365	-7.39002	-8.92578	-12.2874	-21.3631	-29.0714	-34.2888	-35.3217	2	70.284	3276.15	160.564	6971.05	0.201957	0
Hajif	120	Platform	gravel terrace	54.0143	17.2599	NA	NA	NA	NA	NA	NA	Episodic	NO	-0.789352	0.613941	7.68549	778	0.134172	0.213493	2.65377	0.333328	-0.333313	0.632629	-0.599976	-2.56641	-7.22314	-18.2256	-25.8087	-30.3898	-31.7462	1.77778	13.8843	3206.57	112.557	6890.17	0.151403	0
Hajif	111	Platform	gravel terrace	54.0142	17.2597	NA	NA	NA	>0.75	NA	NA	Episodic	NO	-1	0	8.50982	777	0.139777	0.214208	2.32789	0.444446	-0.222229	-1.61224	-3.22998	-5.15625	-9.2608	-19.4002	-26.9984	-31.8831	-33.0919	1.72839	28.6977	3223.97	121.801	6910.27	0.144814	0
Hajif	112	Platform	gravel terrace	54.0132	17.2595	NA	NA	NA	>0.75	NA	NA	Episodic	NO	-1	0	11.5856	776	0.136426	0.210332	1.39723	0.333344	-0.666687	-2.69385	-6.08002	-7.59766	-11.1304	-19.7671	-27.6624	-33.0219	-33.9367	0.666667	59.7382	3294.42	189.88	7006.23	0.163034	0
Hajif	113	HCT	bedrock slope	54.014	17.2605	NA	NA	NA	NA	NA	NA	Episodic	NO	0.806405	0.591364	7.19604	780	0.130033	0.207878	4.32428	0.611115	1.33331	2.75513	3.34003	2.23047	-3.3067	-15.6514	-23.3457	-27.3303	-28.9197	3.77778	84.8282	3148.06	0	6876.66	0.165692	0
Hajif	114	HCT	bedrock slope	54.0029	17.2505	NA	NA	NA	NA	NA	NA	Episodic	NO	0.822192	-0.56921	7.3496	804	0.117284	0.173756	7.39023	0.522223	0.777771	6.04083	6.90997	12.207	17.4702	14.6554	3.32843	-14.2575	-9.81647	10.8395	840.875	4749.03	0	8158.41	0.170621	0
D034	1	Trilith	bedrock terrace	54.1598	17.3324	4.55	0.5	1.7	<0.75	1.934	6	Accretive	NO	0.983282	0.182089	6.7646	678	0.044812	0.125626	6.63985	0.629632	1.33331	3	2.78998	2.88672	4.07257	7.28259	6.71063	4.79394	-8.97894	9.33333	7703.39	6996.31	6731.78	0	0.139387	0
D078	1	Trilith	gravel terrace	54.0845	17.309	NA	NA	NA	NA	NA	NA	Accretive	NO	0.5547	0.83205	8.36678	689	0.061563	0.152996	6.68783	0.4	-1	-3.02039	-4.37	-5.58984	-8.50324	-15.8455	-21.0549	-27.6889	-39.3511	8.88889	239.304	855.665	256.144	0	0.139846	0
D078	2	Trilith	gravel terrace	54.0845	17.3094	NA	NA	NA	NA	NA	NA	Accretive	NO	0.090536	0.995893	7.71724	688	0.056944	0.150887	2.57093	0.412702	-0.888916	-3.48981	-4.10998	-6.05078	-8.73096	-15.9482	-21.2181	-27.9706	-39.7872	3.65432	230.228	840.381	304.081	0	0.123783	0
D078	3	Trilith	gravel terrace	54.0844	17.3097	NA	NA	NA	NA	NA	NA	Accretive	NO	0.196116	-0.980581	8.49021	689	0.062272	0.154094	1.18748	0.611115	0.555542	-1.38776	-1.65002	-4.42578	-7.1203	-14.0847	-19.3615	-26.2675	-38.2259	1.80247	256.663	817.892	339.344	0	0.128252	0
D078	4	Trilith	gravel terrace	54.0848	17.3096	NA	NA	NA	NA	NA	NA	Accretive	NO	-0.928477	-0.371391	7.74246	690	0.079665	0.175144	2.507	0.472229	1.11108	0.857117	1.25	-2.03125	-5.81543	-13.7101	-18.4838	-25.3652	-37.2582	1.87654	221.939	854.791	346.546	0	0.140372	0
D078	6	HCT	gravel terrace	54.0844	17.3076	NA	NA	NA	NA	NA	NA	Episodic	NO	0.514496	0.857493	7.25746	692	0.059995	0.149509	4.06754	0.460318	-0.222229	-2.93878	-2.92999	-4.56641	-10.27	-17.6913	-22.4818	-28.398	-39.132	5.95062	261.831	921.896	0	256.144	0.159382	0
D042	1	HCT	plateau	54.3114	17.2764	4.05	1	NA	<0.75	12.882	NA	Episodic	NO	0.961524	-0.274721	6.74782	910	0.258933	0.249428	6.75124	0.566669	1.33331	3.57141	5.15997	13.1914	15.8613	9.93469	14.7183	19.5535	40.6713	10.2222	7423.85	6776.75	0	9643.65	0.308258	0
D047	1	Trilith	gravel terrace	54.3254	17.328	12	0.55	1.8	<0.75	5.94	8	Accretive	NO	0.780869	0.624695	9.06583	650	0.02643	0.100804	2.00282	0.333335	-2.66669	-11.1837	-19.82	-31.918	-56.2893	-85.3543	-90.6866	-93.7747	-103.582	12.2222	5999.83	10237.2	9748.49	0	0.169774	0
D047	2	Trilith	gravel terrace	54.3255	17.3278	15.6	0.65	1.7	<0.75	8.619	9	Accretive	NO	0.563337	0.826227	7.27822	653	0.028847	0.104028	11.8022	0.320987	-1.77777	-8.42859	-17.66	-30.7812	-53.8668	-83.6847	-89.1914	-91.9382	-101.29	34.1728	6037.95	10271.3	9710.37	0	0.16293	0
D047	3	Trilith	gravel terrace	54.3256	17.3275	6.5	0.6	1.5	<0.75	2.925	3	Accretive	NO	0.38075	0.924678	5.84685	660	0.031706	0.108702	16.2487	0.417989	2.22223	-3.04083	-12.11	-25.2734	-47.3921	-78.0175	-83.7227	-86.0984	-94.9951	53.0617	6096.52	10304.9	9669.72	0	0.160661	0
D047	4	Trilith	gravel terrace	54.3257	17.3273	6.3	0.6	1.56	<0.75	2.948	6	Accretive	NO	0.032241	0.99948	8.28876	649	0.034513	0.113135	6.26796	0.434783	-3	-13.5714	-23.54	-36.3672	-55.9614	-89.471	-94.4625	-96.4307	-104.806	23.8765	6121.67	10278.9	9643.65	0	0.168707	0
D047	5	Boat grave	gravel terrace	54.3256	17.3275	6.06	0.6	9	<0.75	25.701	NA	Accretive	NO	0.032241	0.99948	5.84685	649	0.034463	0.112697	6.26796	0.417989	2.22223	-3.04083	-12.11	-25.2734	-47.3921	-78.0175	-83.7227	-86.0984	-94.9951	23.8765	6096.52	10304.9	9669.72	0	0.178035	0
D100	1	Boat grave	gravel terrace	54.4218	17.2887	3.33	0.4	2.2	<0.75	2.302	NA	Accretive	NO	-0.98546	-0.169907	8.12361	761	0.242542	0.261377	6.82185	0.555553	-0.111084	-0.959167	-0.599976	-5.04688	-23.0349	-50.1486	-73.2339	-93.7986	-112.34	10.7654	43.7285	9374.54	12776.8	13698.8	0.159064	0
D006	1	HCT	plateau	54.4898	17.276	4.6	1.2	NA	<0.75	19.94	NA	Episodic	YES	0.543251	0.83957	6.58773	951	0.296886	0.294229	9.34858	0.6	2	8.53064	15.79	23.3242	28.9633	39.5905	55.0621	62.2181	57.1056	18.4444	2335.2	6214.18	0	7739.65	0.29858	0
D006	2	Boat grave	plateau	54.488	17.2772	7.7	0.3	5.2	<0.75	9.434	NA	Accretive	NO	-0.998752	0.049938	6.35778	967	0.305657	0.295893	9.9179	0.418805	1.55554	11.8979	19.87	30.0703	36.8972	49.2069	62.1907	74.1712	72.4036	19.358	2491.2	6209.84	425.299	7437.02	0.267188	0
D006	3	Boat grave	plateau	54.4881	17.2772	5	0.4	5	<0.75	7.854	NA	Accretive	NO	-0.998752	0.049938	6.35778	967	0.305657	0.295893	9.9179	0.418805	1.55554	11.8979	19.87	30.0703	36.8972	49.2069	62.1907	74.1712	72.4036	19.358	2477.4	6196.03	396.418	7429.55	0.267188	0
D006	4	Boat grave	plateau	54.488	17.2772	5.05	0.6	3.2	<0.75	7.615	NA	Accretive	NO	-0.998752	0.049938	6.35778	967	0.305657	0.295893	9.9179	0.418805	1.55554	11.8979	19.87	30.0703	36.8972	49.2069	62.1907	74.1712	72.4036	19.358	2470.53	6189.16	410.13	7439.71	0.267188	0
D006	5	Boat grave	plateau	54.488	17.2771	5.6	0.7	2.9	>0.75	8.928	NA	Accretive	NO	-0.998752	0.049938	6.35778	967	0.305657	0.295893	9.9179	0.418805	1.55554	11.8979	19.87	30.0703	36.8972	49.2069	62.1907	74.1712	72.4036	19.358	2470.53	6189.16	410.13	7439.71	0.267188	0
D110	1	Trilith	gravel terrace	54.4985	17.3151	15.33	0.59	0.92	>0.75	4.161	NA	Accretive	NO	0.571793	-0.820398	6.43793	751	0.152939	0.225635	9.16751	0.346407	0.111084	-0.408142	-2.71997	-10.168	-57.2599	-91.7162	-103.57	-106.132	-100.345	26.5432	9779.93	340.735	7739.65	0	0.168857	0
D110	2	SCAB	gravel terrace	54.4986	17.3151	4.3	0.8	NA	>0.75	3.873	NA	Episodic	NO	0.571793	-0.820398	6.43793	751	0.152939	0.225635	9.16751	0.346407	0.111084	-0.408142	-2.71997	-10.168	-57.2599	-91.7162	-103.57	-106.132	-100.345	26.5432	9816.59	371.984	7776.31	36.6588	0.168857	0
D059	2	HCT	scree slope	53.1987	17.4088	3.5	1.1	NA	>0.75	10.583	NA	Episodic	NO	0.40794	0.913009	6.14471	579	0	0	23.4003	0.532679	1.88892	3.46936	3.71997	3	-6.03857	-16.1794	-22.05	-28.558	-34.8323	116.099	4764.42	20162.5	0	1063.97	0.140877	0
D059	3	Trilith	wadi silts	53.197	17.4015	11	0.75	1.7	>0.75	7.013	8	Accretive	NO	-0.393919	0.919145	8.34557	572	0	0	8.17886	0.444446	-1.44446	-6.40814	-6.31	-9.14062	-20.2663	-27.2807	-31.6951	-39.2604	-44.7181	16.4444	3787.51	20739.8	1063.97	0	0.146122	0
D059	4	Trilith	wadi silts	53.1871	17.4378	6.5	0.55	1.9	>0.75	3.396	4	Accretive	NO	-0.83205	0.5547	10.6207	558	0	0	2.39663	0.466663	-2.33331	-6.83673	-8.71997	-9.40625	-15.6024	-24.4565	-31.0571	-37.6929	-41.978	2.44444	5474.98	20209.2	4207.26	0	0.147106	0
D060	2	Trilith	gravel terrace	53.1929	17.4298	6.4	0.75	1.3	>0.75	3.12	5	Accretive	NO	-0.770962	-0.636881	8.23819	558	0	0	7.59545	0.34259	-2.11108	-4.51019	-8.60998	-13.25	-20.4399	-28.9603	-34.3489	-40.9933	-46.0551	13.2099	5497.81	19790.6	3015.14	0	0.174416	0
D061	1	SCAB	plateau	53.2738	17.4602	5	0.65	NA	<0.75	4.254	NA	Episodic	NO	-0.948683	0.316228	8.96796	570	0	0	0.736509	0.5	0	-0.693848	-1.34998	-2.17188	-3.63269	-5.80475	-7.01093	-7.57361	-10.1935	0.444445	6387.44	8649.02	4946.56	6102.54	0.117342	0
D062	1	Trilith	plateau	53.1849	17.4992	3.6	0.45	1.45	<0.75	1.175	3	Accretive	NO	-0.447213	-0.894427	8.62139	584	0	0	1.04152	0.444458	0.111084	0.632629	1.42999	1.69141	2.09735	1.5058	1.61609	5.45306	13.0214	0.54321	12580	19668.4	7979.76	0	0.127592	0
D001	5	HCT	bedrock terrace	53.3512	17.4769	3.5	0.8	0	>0.75	7.7	NA	Episodic	YES	0.953994	0.299827	7.63051	543	0	0	8.35753	0.474748	-0.222229	0.510193	0.320007	-1.58203	-1.36914	-5.95502	-4.41547	-5.53149	-5.60217	13.5062	100.374	342.524	0	885.548	0.118069	0
D001	1	HCT	plateau	53.3573	17.4721	5	0.85	0	<0.75	16.69	NA	Episodic	YES	0.967075	-0.254493	7.83448	569	0	0	4.56641	0.622217	0.888916	2.73468	3.29999	5.47656	10.1616	11.4504	12.6751	20.217	19.3181	4.32099	972.578	1116.4	0	1117.7	0.125194	0
D001	2	HCT	bedrock terrace	53.3523	17.4743	4.8	0.9	0	<0.75	16.28	NA	Episodic	NO	0.707107	-0.707107	8.51992	548	0	0	2.30452	0.370361	-0.111084	-0.020386	0.340027	0.351563	-2.29938	-4.55481	-3.86487	-1.58295	-1.34998	0.987654	274.076	494.092	0	953.048	0.113715	0
D001	3	HCT	bedrock terrace	53.3528	17.4753	4.6	0.7	0	<0.75	11.63	NA	Episodic	NO	0.939793	0.341743	10.262	544	0	0	5.43609	0.571429	0	-0.816345	-1.34998	-2.96094	-5.18365	-7.84003	-6.99793	-4.97339	-4.93811	5.55556	157.174	337.563	175.423	794.069	0.117539	0
D001	3	SCAB	bedrock terrace	53.3528	17.4753	NA	NA	NA	NA	NA	NA	Episodic	NO	0.939793	0.341743	10.262	544	0	0	5.43609	0.571429	0	-0.816345	-1.34998	-2.96094	-5.18365	-7.84003	-6.99793	-4.97339	-4.93811	5.55556	157.174	337.563	175.423	794.069	0.117539	0
D001	4	HCT	bedrock terrace	53.3512	17.4769	5.1	1.1	0	<0.75	22.47	NA	Episodic	YES	0.953994	0.299827	7.63051	543	0	0	8.35753	0.474748	-0.222229	0.510193	0.320007	-1.58203	-1.36914	-5.95502	-4.41547	-5.53149	-5.60217	13.5062	100.374	342.524	0	885.548	0.118069	0
D002	1	HCT	plateau	53.4588	17.4401	4	0.78	0	<0.75	9.8	NA	Episodic	NO	0.98995	-0.141421	7.92824	582	0	0	2.08236	0.361115	0.555542	2.18365	3.59998	5.03516	7.16986	7.90369	6.67334	5.35498	10.363	0.888889	5113.52	15236	0	8650.46	0.176206	0
D002	2	HCT	plateau	53.4592	17.4393	3.2	0.85	0	<0.75	6.84	NA	Episodic	NO	-0.316228	-0.948683	7.58167	584	0	0	2.9436	0.583328	0.666687	3.73468	4.77002	5.90234	8.48395	9.51929	8.22504	6.96393	12.0331	1.77778	5236.42	15281.6	0	8694.17	0.170383	0
D003	1	HCT	plateau	53.3955	17.4377	NA	NA	NA	NA	NA	NA	Episodic	NO	-0.878853	0.477092	7.11118	542	0	0	9.34858	0.470083	-0.111084	0.408142	2.40997	2.04688	-0.150574	-7.09656	-11.881	-15.2209	-21.8849	16.7654	7963.44	8117.32	0	131.67	0.148895	0
D003	1	Platform	plateau	53.3955	17.4377	7.5	0.8	0	<0.75	35.34	NA	Episodic	NO	-0.878853	0.477092	7.11118	542	0	0	9.34858	0.470083	-0.111084	0.408142	2.40997	2.04688	-0.150574	-7.09656	-11.881	-15.2209	-21.8849	16.7654	7963.44	8117.32	0	131.67	0.148895	0
D003	2	Trilith	plateau	53.3954	17.4385	5.1	0.45	1.7	<0.75	1.951	5	Accretive	NO	0.752577	0.658505	7.75556	546	0	0	4.93962	0.555557	0.555542	2.24487	4.22998	4.64844	3.74469	-2.80829	-7.47907	-10.8878	-17.5177	5.35802	7971.03	8124.91	131.67	0	0.159856	0
D003	3	HCT	plateau	53.3942	17.4405	3	1.2	NA	<0.75	8.48	NA	Episodic	NO	0.822192	0.56921	6.91252	549	0	0	11.3543	0.465279	-0.444458	-1.04083	0.140015	1.39062	5.17725	1.28973	-3.16089	-6.94867	-13.6592	24.6914	7683.21	7837.1	0	503.285	0.150112	0
D003	4	Platform	gravel terrace	53.3947	17.4408	5.4	0.34	4.8	<0.75	7.79	NA	Episodic	NO	0.903738	0.428086	9.08466	540	0	0	4.57817	0.349208	-1.44446	-3.73468	-4.03998	-3.92578	-3.22315	-7.80945	-12.2039	-15.8586	-22.5121	4.69136	7698.59	7805.92	182.932	441.39	0.131606	0
D005	1	HCT	bedrock terrace	53.3357	17.481	5.1	1.15	4.1	<0.75	23.49	NA	Episodic	NO	-0.874157	-0.485643	10.2207	528	0	0	2.39663	0.466663	-1.33331	-3.7959	-4.10998	-4.45312	-7.40955	-14.5629	-17.7432	-22.6698	-25.0624	1.65432	1142.5	1445.84	0	534.346	0.145792	0
D005	2	SCAB	bedrock terrace	53.3357	17.4811	6.7	0.9	1.3	<0.75	10.58	NA	Episodic	NO	-0.970143	-0.242535	10.2207	529	0	0	5.91713	0.466663	-1.33331	-3.7959	-4.10998	-4.45312	-7.40955	-14.5629	-17.7432	-22.6698	-25.0624	8.09877	1130.41	1474.39	35.5473	548.138	0.145792	0
D005	002a	Platform	bedrock terrace	53.3351	17.4812	NA	NA	NA	NA	NA	NA	Episodic	NO	-0.974391	-0.224859	7.79706	527	0	0	7.0895	0.333333	-2	-5.2041	-5.21997	-4.66016	-6.83197	-14.3766	-17.924	-22.682	-25.1636	11.7778	1199.26	1507.92	147.923	520.269	0.125095	0
D005	3	Trilith	gravel terrace	53.3318	17.4787	18.8	0.4	1.9	<0.75	7.144	3	Accretive	NO	0.880471	0.4741	7.42701	535	0	0	6.84521	0.5	0	-1.12244	-1.15002	-0.757813	-2.28833	-7.91718	-11.935	-15.379	-19.4075	9.33333	1693.06	1412.95	621.899	0	0.133082	0
D005	4	Trilith	gravel terrace	53.3324	17.4785	29.1	0.6	1.6	<0.75	13.968	4	Accretive	YES	0.885831	0.464007	8.05212	535	0	0	5.50467	0.416664	-0.333313	0.204102	0.080017	-1.06641	-2.37189	-8.13916	-11.9302	-15.359	-19.2913	6.22222	1697.03	1329.73	565.108	0	0.130658	0
D005	5	Trilith	gravel terrace	53.3327	17.4783	23.2	0.5	1.3	<0.75	7.54	9	Accretive	NO	0.894427	0.447214	7.2351	534	0	0	4.15923	0.370372	-0.222229	0.306152	-0.179993	-1.72656	-3.22955	-9.18866	-12.853	-16.3294	-20.1796	3.50617	1673.95	1285.87	541.994	0	0.130468	0
D005	6	Trilith	gravel terrace	53.3322	17.4784	27.2	0.2	1.4	<0.75	3.808	0	Accretive	NO	0.885831	0.464007	7.95977	535	0	0	5.50467	0.507935	0.444458	1.12244	1.35998	0.660156	-0.566589	-6.107	-10.0002	-13.3901	-17.4025	6.22222	1720.97	1338.04	589.057	0	0.130658	0
D005	7	Trilith	gravel terrace	53.3326	17.4781	7.2	0.2	1.3	<0.75	0.936	0	Accretive	NO	0.633238	0.773957	7.46512	536	0	0	3.3067	0.511108	0.444458	1.44897	1.53003	-0.59375	-1.73096	-7.34961	-10.9947	-14.3819	-18.2852	2.46914	1713.39	1269.44	582.5	0	0.131579	0
D005	8	Platform	gravel terrace	53.3327	17.4782	6.2	0.35	NA	>0.75	10.57	NA	Episodic	NO	0.633238	0.773957	7.46512	536	0	0	3.3067	0.511108	0.444458	1.44897	1.53003	-0.59375	-1.73096	-7.34961	-10.9947	-14.3819	-18.2852	2.46914	1687.47	1270.57	556.585	19.2794	0.131579	0
D005	9	Trilith	bedrock terrace	53.3329	17.4781	6.8	0.15	1.2	<0.75	0.612	0	Accretive	NO	0.624695	0.780869	7.56932	535	0	0	2.98011	0.555557	0.777771	1.24487	1.16998	-1.09375	-2.67767	-8.41583	-11.9149	-15.3535	-19.1746	1.72839	1670.88	1230.2	553.527	0	0.131603	0
D005	10	Trilith	bedrock terrace	53.3331	17.478	8	0.6	2.1	<0.75	5.04	4	Accretive	NO	0.447214	0.894427	7.79706	534	0	0	2.57093	0.555562	0.333313	0.428589	0.299988	-1.92578	-3.1662	-8.57068	-12.0733	-15.4088	-19.2805	1.77778	1663.83	1203.77	552.714	0	0.125884	0
D005	11	SCAB	bedrock terrace	53.3332	17.478	5.6	0.9	5.2	>0.75	7.39	NA	Episodic	NO	0.090536	0.995893	7.71724	534	0	0	2.57093	0.583328	0.666687	-0.040833	-0.219971	-2.30078	-4.20935	-9.65161	-12.9891	-16.3812	-20.17	1.55556	1648.28	1187.82	543.4	15.7485	0.129767	0
D005	12	Trilith	bedrock terrace	53.3333	17.478	8.9	0.5	1.1	<0.75	2.447	2	Accretive	NO	0.447214	0.894427	7.71724	534	0	0	2.57093	0.583328	0.666687	-0.040833	-0.219971	-2.30078	-4.20935	-9.65161	-12.9891	-16.3812	-20.17	1.77778	1635.51	1174.58	534.346	0	0.1209	0
D005	13a	Platform	gravel terrace	53.3341	17.478	NA	NA	NA	NA	NA	NA	Episodic	NO	1	0	8.3275	533	0	0	1.39723	0.388885	0.222229	0.122437	-0.169983	-1.58203	-5.68597	-10.8592	-13.6376	-17.304	-20.8367	0.617284	1568.87	1101.42	476.63	109.734	0.120684	0
D005	13b	Platform	gravel terrace	53.3341	17.4778	NA	NA	NA	NA	NA	NA	Episodic	NO	1	0	8.3275	533	0	0	1.39723	0.388885	0.222229	0.122437	-0.169983	-1.58203	-5.68597	-10.8592	-13.6376	-17.304	-20.8367	0.617284	1581.79	1089.11	489.551	112.683	0.120684	0
D005	13c	Platform	gravel terrace	53.3344	17.4773	NA	NA	NA	NA	NA	NA	Episodic	NO	0.707107	0.707107	11.1863	533	0	0	1.04152	0.444458	-0.444458	-1.34692	-2.15002	-1.99219	-6.73279	-11.1927	-13.8699	-17.405	-20.9412	0.246914	1638.15	998.356	551.54	187.455	0.119081	0
D018	1	Trilith	gravel terrace	53.3561	17.4892	3.9	0.6	1	<0.75	1.17	3	Accretive	NO	-0.980581	0.196116	7.27407	520	0	0	3.55837	0.622217	-0.111084	0.653076	1.75	3.0625	-2.77411	-10.2469	-15.6065	-19.5852	-21.639	2.46914	15.0185	804.316	1357.79	0	0.113341	0
D018	2	Trilith	gravel terrace	53.3563	17.489	11.4	0.6	1.6	<0.75	5.472	9	Accretive	NO	-1	0	10.1193	518	0	0	1.86268	0.370361	-1.11108	-2.36737	-1.26001	0.59375	-5.87146	-13.3036	-18.7985	-22.6146	-24.7418	0.987654	33.5296	825.695	1379.17	0	0.112351	0
D018	3	Trilith	gravel terrace	53.3572	17.4896	6.1	0.55	1.3	<0.75	2.181	5	Accretive	NO	-0.843661	0.536875	7.55136	520	0	0	3.03403	0.5	0	0.897949	1.91998	2.9375	-1.46283	-11.4565	-16.5466	-19.9489	-22.4728	1.77778	14.0125	947.57	1501.05	0	0.118295	0
D018	4	Trilith	gravel terrace	53.3573	17.4896	19.3	0.55	1.5	<0.75	7.961	7	Accretive	NO	-0.707107	0.707107	8.38639	519	0	0	2.6333	0.305557	-0.222229	-0.122437	0.940002	2.33203	-2.01196	-12.5015	-17.5975	-20.822	-23.4666	1.50617	26.7656	974.971	1528.45	0	0.115121	0
D018	5	Trilith	gravel terrace	53.3577	17.4897	23.2	0.65	2.1	<0.75	15.834	8	Accretive	NO	-0.707107	0.707107	8.38639	519	0	0	2.6333	0.5	0	0	1.07001	2.55078	-0.943054	-12.4533	-17.4608	-20.5599	-23.3463	1.33333	32.9952	1016.87	1570.35	0	0.117907	0
D018	6	Trilith	gravel terrace	53.358	17.4897	19.2	0.45	1.9	<0.75	8.208	11	Accretive	NO	-0.98995	0.141421	9.26186	518	0	0	1.64652	0.518514	-0.555542	-0.897949	0.280029	1.78906	-1.46191	-13.5285	-18.531	-21.4409	-24.3442	0.691358	47.1405	1041.99	1595.47	0	0.117907	0
D018	7	Trilith	gravel terrace	53.3583	17.4899	9.7	0.7	2	<0.75	6.79	9	Accretive	NO	-0.707107	0.707107	8.67407	519	0	0	0.988087	0.722229	0.555542	0.448975	1.75	3.00391	-0.014709	-12.6357	-17.6121	-20.3246	-23.3446	0.320988	39.4137	1091.96	1645.44	0	0.127961	0
D018	8	Trilith	gravel terrace	53.3585	17.4901	8.6	0.6	2	<0.75	5.16	6	Accretive	NO	0.196116	0.980581	9.58882	518	0	0	1.18748	0.777771	-0.555542	-0.387756	0.849976	1.82812	-0.129456	-13.5727	-18.486	-21.0754	-24.2301	0.469136	19.0759	1119.83	1673.31	0	0.127961	0
D018	9	Trilith	gravel terrace	53.3591	17.4908	64.9	0.5	2.05	<0.75	33.261	7	Accretive	NO	0.316228	0.948683	8.27482	521	0	0	1.47277	0.40741	0.777771	2.81635	3.66998	4.47656	3.40863	-9.98462	-14.9277	-17.4486	-20.882	0.839506	20.0226	1230.36	1783.84	0	0.121251	0
D018	10	Trilith	gravel terrace	53.3595	17.4913	10.7	0.7	3	<0.75	11.235	7	Accretive	NO	0.485643	-0.874157	7.78754	520	0	0	2.39663	0.577783	0.111084	1.30615	2.69	3.51953	2.29199	-10.706	-15.7615	-18.1951	-21.7642	1.87654	33.8719	1312.33	1865.81	0	0.115048	0
D018	12	Platform	gravel terrace	53.3599	17.4916	11.1	0.95	0.25	<0.75	91.93	NA	Episodic	NO	-0.164399	-0.986394	7.62065	524	0	0	2.83126	0.40741	1.55554	4.0816	5.96997	7.79297	5.96973	-6.05823	-11.4131	-13.7007	-17.5308	3.35803	26.7359	1367.94	1921.41	57.7537	0.11352	0
D018	13	Trilith	gravel terrace	53.3604	17.4924	9.9	0.7	0.9	<0.75	3.118	5	Accretive	NO	0.83205	-0.5547	7.00009	521	0	0	6.68783	0.587298	1.88892	5.10205	6.52002	9.01172	6.49219	-4.5238	-9.9978	-12.3126	-16.2999	8.32099	40.5365	1500.02	1874.75	0	0.107528	0
D018	14	Trilith	gravel terrace	53.3603	17.4927	5.2	0.6	1	<0.75	1.56	5	Accretive	NO	0.83205	-0.5547	6.75734	521	0	0	6.68783	0.543213	0.111084	1.77551	2.51001	5	2.15613	-8.3169	-13.7955	-16.1624	-20.1849	8.32099	66.9164	1494.98	1860.36	0	0.113174	0
D018	15	Trilith	gravel terrace	53.3604	17.4928	7.2	0.7	1.5	<0.75	3.78	0	Accretive	NO	0.843662	-0.536875	7.55136	518	0	0	6.05114	0.402779	-0.222229	-0.163269	-0.150024	1.78125	-1.25159	-11.1202	-16.621	-19.0107	-23.0703	6.83951	57.8091	1513.61	1841.73	0	0.113174	0
D018	16	Trilith	gravel terrace	53.3606	17.493	18.9	0.7	2.3	<0.75	15.214	5	Accretive	NO	0.763386	-0.645942	9.68221	517	0	0	3.96012	0.537038	-0.222229	-0.693848	-0.840027	0.421875	-2.58862	-11.8604	-17.4896	-19.7502	-23.9574	3.28395	58.2375	1540.93	1819.27	0	0.112173	0
D019	1	Trilith	bedrock terrace	53.3646	17.4932	9.2	0.7	1.4	<0.75	4.508	9	Accretive	NO	0.789352	0.613941	7.68549	517	0	0	2.65377	0.722229	0.111084	1.38776	0.119995	-1.51562	-5.22406	-11.5354	-17.3989	-17.9509	-23.8974	1.65432	404.315	2072.51	1625.23	0	0.13126	0
D019	2	Trilith	bedrock terrace	53.3642	17.4934	6	0.8	1.9	>0.75	4.56	5	Accretive	NO	0.076697	-0.997054	8.2445	516	0	0	3.03403	0.5	0	1.53064	0.940002	-1.3125	-5.91003	-12.3023	-18.4938	-19.1898	-24.8875	2	350.96	2038.38	1602.73	0	0.147683	0
D019	3	Trilith	bedrock terrace	53.3644	17.4938	10.9	1	2.1	>0.75	11.445	9	Accretive	NO	0.98995	-0.141421	7.06463	515	0	0	4.92873	0.539682	1.22223	3.40817	2.48999	0.183594	-5.95593	-12.7261	-19.0302	-19.7805	-25.6777	5.28395	342.172	2082.83	1544.72	0	0.146188	0
D020	1	Trilith	bedrock terrace	53.3625	17.498	7	0.5	1.6	<0.75	2.8	5	Accretive	NO	0.090536	0.995893	7.71724	517	0	0	2.57093	0.277771	-0.111084	-0.46936	-0.619995	0.558594	-0.444458	-7.52783	-12.7999	-17.2012	-21.9459	1.4321	14.6364	2344.68	1000.51	0	0.110408	0
D020	2	Trilith	bedrock terrace	53.3625	17.4982	14.4	0.75	1.7	<0.75	9.18	5	Accretive	NO	0.090536	0.995893	7.71724	517	0	0	2.57093	0.277771	-0.111084	-0.46936	-0.619995	0.558594	-0.444458	-7.52783	-12.7999	-17.2012	-21.9459	1.4321	14.3449	2359.01	986.182	0	0.110408	0
D021	1	HCT	plateau	53.3744	17.4672	1.85	0.77	NA	<0.75	2.07	NA	Episodic	NO	0.157991	0.987441	6.04272	551	0	0	13.4743	0.549384	3.11108	8.81635	13.49	15.668	13.4527	7.83905	4.42761	3.6087	-0.09082	27.7778	3393.9	3501.23	0	1773.93	0.143026	0
D021	2	HCT	plateau	53.3752	17.4705	1.25	0.85	NA	<0.75	1.043	NA	Episodic	NO	0.754081	0.656781	6.43984	534	0	0	9.15034	0.592594	1.11108	3.95917	3.53003	0.390625	-3.06702	-7.11169	-11.3384	-11.2246	-15.564	19.2099	3565.18	3672.51	0	2058.58	0.161967	0
D022	1	HCT	plateau	53.3832	17.4673	2.06	0.6	NA	<0.75	2	NA	Episodic	NO	-0.489251	-0.872143	7.36749	534	0	0	10.8191	0.444446	-0.666687	0.387756	0.48999	0.511719	-0.505981	-3.75269	-7.48999	-12.4874	-17.0052	22.4444	4666.07	4773.4	0	1582.37	0.134525	0
D022	2	HCT	plateau	53.3823	17.468	3.3	0.7	NA	<0.75	5.987	NA	Episodic	NO	-0.164399	-0.986394	6.40301	530	0	0	9.48747	0.61111	2.44446	2.97961	1.29999	-0.839844	-2.66486	-7.47479	-11.7799	-16.2457	-20.7246	6.24691	4540.77	4648.1	0	1653.93	0.162979	0
D022	3	HCT	plateau	53.383	17.4662	1.55	0.6	NA	<0.75	1.132	NA	Episodic	NO	0	-1	7.12352	529	0	0	9.23586	0.504273	0.444458	0.489807	-0.030029	-1.61719	-4.94489	-9.00189	-12.7111	-18.0754	-22.5174	17.8025	4657.25	4764.58	0	1456.47	0.154402	0
D022	4	HCT	plateau	53.3872	17.4676	4.15	1.21	NA	<0.75	16.367	NA	Episodic	NO	0.906183	-0.422886	8.22898	548	0	0	7.66488	0.422223	-2.22223	-3.18365	-3.21002	-1.87109	2.52985	7.3316	7.62549	1.99542	-2.94043	12.1728	5225.41	5332.74	0	1920.1	0.121199	0
D023	1	Trilith	plateau	53.3754	17.4574	59.5	0.6	0.8	<0.75	14.28	10	Accretive	NO	0.976187	-0.216931	8.30339	548	0	0	4.28677	0.537038	-0.222229	-0.122437	0.340027	0.46875	2.3122	3.10699	-0.77356	-4.30969	-7.48956	3.50617	4008	4161.88	1773.93	0	0.14423	0
D023	2	Trilith	plateau	53.3773	17.4564	22.5	0.4	1.15	<0.75	5.175	0	Accretive	NO	0.997785	0.066519	10.0547	548	0	0	3.72144	0.644446	0.777771	1.28571	0.590027	2.90234	5.22131	4.53491	0.208435	-4.14569	-7.76379	3.72839	4298.62	4452.5	1765.98	0	0.155235	0
D023	3	Trilith	plateau	53.3778	17.4567	9.8	0.5	1.65	<0.75	4.043	4	Accretive	NO	0.902134	-0.431455	7.35852	548	0	0	6.63985	0.518514	0.888916	2.59186	3.41998	6.45703	8.04681	7.18555	2.64325	-2.00787	-5.74902	9.58025	4361.19	4515.07	1704.04	0	0.146169	0
D023	4	Trilith	plateau	53.378	17.457	7.7	0.05	0.95	<0.75	0.183	0	Accretive	NO	0.780869	-0.624695	8.72161	546	0	0	6.56722	0.666665	0.666687	2.10205	1.58002	3.57812	5.06702	4.10675	-0.883362	-5.72223	-9.52704	10.6667	4396.33	4550.22	1657.35	0	0.143386	0
D023	5	Trilith	plateau	53.3781	17.4569	10.9	0.25	0.9	<0.75	1.226	0	Accretive	NO	0.980581	-0.196116	7.31635	548	0	0	3.83563	0.698417	0.111084	1.85712	2.81	5.44531	6.73004	5.82129	0.985107	-3.82953	-7.63452	4.76543	4421.57	4575.45	1648.73	0	0.143386	0
D023	6	Trilith	plateau	53.3783	17.4568	14.85	0.45	1.2	<0.75	4.01	13	Accretive	NO	0.83205	-0.5547	9.93539	547	0	0	1.67911	0.666672	-1.66669	0.285706	2.38001	5.59375	6.11389	5.12329	0.198486	-4.77332	-8.63208	2	4446.57	4600.45	1642.57	0	0.146707	0
D023	7	Trilith	plateau	53.3783	17.4571	8.1	0.05	1.1	<0.75	0.223	0	Accretive	NO	0.316227	-0.948683	7.35852	549	0	0	3.67769	0.634923	1.55554	4.36737	4.92999	7.73828	8.46558	7.40991	2.32892	-2.6665	-6.52484	4.46913	4462.57	4616.45	1602.65	0	0.141537	0
D023	8	Trilith	plateau	53.3788	17.4569	43.1	0.35	2	<0.75	15.085	0	Accretive	NO	-0.5547	-0.832051	8.96796	548	0	0	0.736509	0.472229	-0.888916	1.12244	4.21997	7.75781	7.51788	6.40637	1.40131	-3.71942	-7.63342	4.09877	4512.33	4666.21	1599.66	0	0.146181	0
D023	9	Trilith	plateau	53.3787	17.4572	30.6	0.6	2	<0.75	18.36	5	Accretive	NO	0.707107	-0.707107	6.47411	550	0	0	8.84704	0.62963	2.55554	6.57141	7.02002	10.1836	10.2764	8.94672	3.65784	-1.51599	-5.42078	18.9136	4497.99	4651.88	1571.46	0	0.142456	0
D023	10	Trilith	plateau	53.379	17.4574	24.9	0.5	1.7	<0.75	10.583	6	Accretive	NO	0.933346	-0.358979	7.28088	553	0	0	3.97371	0.611108	3.88892	9.16327	10.93	14.2422	13.7548	12.2144	6.84424	1.5351	-2.42481	7.4321	4542.89	4696.77	1538.29	0	0.142894	0
D023	11	Trilith	plateau	53.3793	17.4573	11.3	0.45	1.7	<0.75	4.322	4	Accretive	NO	0.110432	0.993884	8.0095	551	0	0	1.91997	0.492065	1.55554	7.32654	10.26	13.0547	12.2599	10.4634	5.01752	-0.415894	-4.42975	4.24691	4583.96	4737.84	1536.12	0	0.14267	0
D023	12	Trilith	plateau	53.3796	17.4574	27.2	0.5	1.8	<0.75	12.24	7	Accretive	NO	-0.707107	0.707107	6.99814	550	0	0	5.26573	0.717174	2.11108	7.22449	10.8	12.7578	11.7897	9.69159	4.18481	-1.37048	-5.43396	10.0988	4630.32	4784.21	1492.19	0	0.14596	0
D023	13	Trilith	plateau	53.3798	17.4576	19	0.45	1.1	<0.75	4.703	9	Accretive	NO	0	1	7.68549	550	0	0	2.65377	0.574076	2.55554	8.85712	12.75	13.8789	12.7814	10.1117	4.45398	-1.24127	-5.33014	4.46913	4661.95	4815.83	1466.5	0	0.14596	0
D023	14	Trilith	plateau	53.3801	17.4575	22.4	0.05	1.5	<0.75	0.84	0	Accretive	NO	-0.316228	0.948683	6.9275	548	0	0	5.64875	0.522223	2.77777	8.9184	12.24	12.6641	11.3287	8.28735	2.60974	-3.20099	-7.33362	8.61728	4689.79	4843.67	1456.47	0	0.148029	0
D024	1	HCT	plateau	53.3497	17.4789	4.45	1.2	NA	<0.75	18.663	NA	Episodic	NO	0.572424	0.819958	5.91445	556	0	0	15.2375	0.569445	3.33331	11.1837	14.86	17.7852	14.0918	10.5311	12.2189	8.2666	7.83575	49.7778	389.926	702.062	0	1017.1	0.127683	0
D025	1	Trilith	bedrock terrace	53.3555	17.4794	8.95	0.55	2.25	<0.75	5.538	7	Accretive	NO	-0.447213	-0.894427	9.77268	543	0	0	1.04152	0.333344	-0.666687	-1.22449	-1.59998	-4.12891	-4.1524	-1.66724	-3.43744	-2.91925	-3.98212	0.246914	361.482	577.715	820.985	0	0.133036	0
D025	2	HCT	bedrock terrace	53.352	17.4817	4.25	0.95	NA	<0.75	13.477	NA	Episodic	NO	-0.970143	-0.242535	5.93006	555	0	0	15.0122	0.583334	3.33331	7.55103	9.44	11.1562	16.2112	16.1304	12.8545	8.91547	8.5921	47.3333	345.2	794.398	0	820.985	0.132533	0
D025	3	HCT	bedrock terrace	53.3513	17.4828	2.87	1	NA	<0.75	6.469	NA	Episodic	NO	-0.707107	-0.707107	7.06241	565	0	0	4.93962	0.683763	3.11108	11.9388	15.82	22.5156	30.2783	27.6409	24.2751	19.3016	18.9227	12.7654	396.051	760.957	0	1078.94	0.122873	0
D026	1	HCT	plateau	53.3405	17.4851	1.9	0.8	NA	<0.75	2.268	NA	Episodic	NO	-0.299826	-0.953994	5.85886	543	0	0	16.0647	0.621213	1.33331	5.32654	6.92999	7.73828	8.99542	6.40759	1.38184	-4.47119	-5.50989	54.2222	635.094	1656.58	0	1335.94	0.126866	0
D026	2	HCT	plateau	53.3391	17.4773	1.6	0.75	NA	<0.75	1.508	NA	Episodic	NO	0.922194	0.386727	6.55141	565	0	0	8.1982	0.464644	1.88892	4.42859	4.69	9.83594	18.9752	20.4241	19.8125	14.9526	12.7611	13.8765	1306.07	1353.84	0	944.189	0.147807	0
D026	02i	Platform	bedrock terrace	53.3374	17.4709	NA	NA	NA	NA	NA	NA	Episodic	NO	-0.196116	-0.980581	7.79706	536	0	0	2.37394	0.4	0	0.857117	0.02002	-3.94531	-11.7759	-15.7846	-14.7227	-16.7226	-19.2595	2	857.373	213.993	268.681	1093.71	0.125709	0
D026	4	Platform	bedrock terrace	53.3385	17.4669	9.2	0.8	5.9	>0.75	32.568	NA	Episodic	NO	0.755689	-0.65493	11.8012	535	0	0	4.32428	0.629629	-1.77777	-6.06122	-8.09003	-9.01953	-13.4858	-19.4945	-19.7134	-20.4559	-21.5763	4.61728	258.065	513.307	147.807	1679.25	0.122897	0
D026	5	HCT	bedrock terrace	53.3376	17.4675	4.1	0.8	NA	<0.75	10.562	NA	Episodic	NO	-0.8	0.6	7.81667	539	0	0	2.32789	0.527771	0.888916	1.22449	-0.580017	-3.40625	-9.55737	-15.0909	-15.1407	-15.9302	-17.6233	1.87654	405.442	368.961	0	1540.74	0.119622	0
D027	1	SCAB	gravel terrace	53.3367	17.4857	4.7	0.7	1	<0.75	4.048	NA	Episodic	NO	0.047565	0.998868	7.62065	530	0	0	2.83126	0.388885	-0.333313	-0.408142	-0.299988	0.007813	-3.13129	-9.02649	-13.3934	-18.5602	-19.5909	4.66667	506.937	2002.26	561.757	1189.47	0.127791	0
D027	2	Platform	gravel terrace	53.3367	17.4856	5.7	0.8	4.3	<0.75	6.805	NA	Episodic	NO	-0.164399	0.986394	7.62065	530	0	0	2.83126	0.388885	-0.333313	-0.408142	-0.299988	0.007813	-3.13129	-9.02649	-13.3934	-18.5602	-19.5909	2.66667	548.343	1979.32	569.068	1166.53	0.127791	0
D027	3	SCAB	gravel terrace	53.3367	17.4854	11.2	0.6	8	<0.75	19.704	NA	Episodic	NO	0.707107	0.707107	8.85639	530	0	0	1.64652	0.518514	-0.555542	-0.918396	-0.669983	-0.140625	-3.09369	-9.02179	-13.3555	-18.6025	-19.7072	1.1358	533.149	1943.87	537.05	1131.08	0.118002	0
D028	1	Platform	bedrock terrace	53.3343	17.4729	7.2	0.85	NA	>0.75	34.608	NA	Episodic	YES	0.613941	0.789352	6.99572	545	0	0	10.4688	0.511112	1.33331	-0.489807	-0.859985	0.003906	-3.22681	-3.60376	-4.58197	-6.73517	-10.6609	21.1111	1354.21	615.936	530.527	863.776	0.140234	0
D028	2	Platform	bedrock terrace	53.3342	17.4725	6.15	1	NA	<0.75	29.706	NA	Episodic	NO	0.647648	0.761939	6.9326	548	0	0	11.1344	0.475308	0.444458	0.346924	1.45001	2.39844	-0.602417	-0.927307	-1.77289	-3.84442	-7.76929	26.0247	1346.3	608.027	522.618	904.214	0.136268	0
D028	3	Platform	bedrock terrace	53.3344	17.4734	4.6	0.75	0.25	>0.75	12.464	NA	Episodic	NO	0.348187	0.937425	9.40718	538	0	0	8.48272	0.537038	-0.444458	-4.7959	-6.35998	-5.60547	-9.44446	-9.98389	-11.2172	-13.5223	-17.4463	15.1358	1399.69	661.419	576.011	756.41	0.139362	0
D028	5	HCT	plateau	53.3358	17.4707	3.55	0.9	NA	<0.75	8.908	NA	Episodic	NO	0.501036	0.865426	6.34498	546	0	0	10.0432	0.481482	1.77777	4.14288	4.35998	4.37109	-2.33606	-5.23505	-5.19385	-6.77026	-10.0237	21.5062	949.301	210.472	0	1104.98	0.145253	0
D029	1	HCT	plateau	53.343	17.493	2.3	0.65	NA	<0.75	2.701	NA	Episodic	NO	-0.546268	0.837611	6.80656	526	0	0	6.36933	0.355554	0.444458	-0.653076	-0.76001	-2.17188	-6.76953	-13.1631	-16.0841	-18.0122	-18.1131	9.1358	398.581	1542.49	0	1901.86	0.143324	0
D029	2	HCT	plateau	53.3431	17.493	2.25	1.15	NA	<0.75	4.572	NA	Episodic	NO	-0.546268	0.837611	6.80656	526	0	0	6.36933	0.355554	0.444458	-0.653076	-0.76001	-2.17188	-6.76953	-13.1631	-16.0841	-18.0122	-18.1131	9.1358	394.609	1524.51	0	1883.87	0.143324	0
D029	3	HCT	plateau	53.3431	17.493	2.25	0.9	NA	<0.75	3.578	NA	Episodic	NO	-0.707107	0.707107	6.80656	523	0	0	3.29033	0.355554	0.444458	-0.653076	-0.76001	-2.17188	-6.76953	-13.1631	-16.0841	-18.0122	-18.1131	2.46914	394.609	1524.51	0	1883.87	0.143854	0
D029	4	HCT	plateau	53.3441	17.493	2.9	1.2	NA	<0.75	7.926	NA	Episodic	NO	-0.813733	-0.581238	7.27407	525	0	0	4.00075	0.6	1	2.85712	2.42999	-1.76562	-7.17358	-13.5595	-16.3307	-18.4606	-18.71	3.11111	317.594	1381.34	0	1695.58	0.159788	0
D031	1	Trilith	gravel terrace	53.3269	17.4797	12.7	0.75	NA	<0.75	NA	10	Accretive	NO	0.948683	0.316228	8.27482	539	0	0	1.47277	0.40741	-0.222229	0.510193	0.830017	1.83203	-1.39301	-5.96997	-7.99927	-12.1157	-16.8105	0.839506	1902.51	2057.34	546.797	0	0.149208	0
D031	2	HCT	bedrock terrace	53.3276	17.4835	2.01	1.05	NA	>0.75	3.332	NA	Episodic	NO	-0.843661	0.536875	9.6308	537	0	0	3.03403	0.511108	-1.55554	-2.32654	-1.45001	-0.574219	-2.10651	-6.56567	-9.74573	-13.6467	-17.1244	2.91358	1457.78	2162.81	0	546.797	0.135016	0
D031	3	HCT	bedrock terrace	53.3286	17.484	2.05	1.1	NA	<0.75	3.631	NA	Episodic	NO	-0.997054	-0.076697	7.91589	544	0	0	2.1082	0.644446	1.77777	3.04083	4.16998	5.71875	4.52893	1.03217	-2.52094	-6.35272	-9.51508	2.83951	1318.02	2203.54	0	702.276	0.126837	0
D031	4	Trilith	gravel terrace	53.3167	17.4827	8.95	0.7	0.8	<0.75	2.506	4	Accretive	NO	0.857493	0.514496	8.76154	538	0	0	2.71423	0.380955	-0.666687	-1.95917	-2.86999	-3.42188	-5.91827	-10.351	-13.1316	-16.2271	-19.7519	3.55556	2425.56	3346.34	1402.51	0	0.128767	0
D031	5	Trilith	gravel terrace	53.3166	17.4826	3.45	0.7	1.7	<0.75	2.053	0	Accretive	NO	0.298275	0.95448	6.60693	543	0	0	7.761	0.455554	0.444458	1.06122	0.950012	1.08203	-1.03308	-5.56262	-8.17523	-11.3624	-14.9545	11.358	2450.37	3378.57	1435.13	0	0.129126	0
D031	6	Trilith	gravel terrace	53.3162	17.4828	28.7	0.65	0.95	<0.75	8.861	11	Accretive	NO	0.731055	0.682318	7.05966	545	0	0	9.83343	0.523808	1.66669	2.87756	3.08002	2.95312	0.809021	-3.66034	-6.32495	-9.48621	-12.9477	18.6667	2449.18	3411.26	1467.43	0	0.135941	0
D031	7	Trilith	gravel terrace	53.316	17.4826	8.95	0.4	1.7	<0.75	3.043	0	Accretive	NO	0.707107	0.707107	7.82677	550	0	0	2.30452	0.577783	2.11108	6.22449	7.15002	7.45312	5.73279	1.14246	-1.38806	-4.62958	-8.15234	2.32099	2468.71	3442.58	1499.77	0	0.139625	0
D031	8	SCAB	gravel terrace	53.3155	17.4808	3.65	0.7	NA	<0.75	2.441	NA	Episodic	NO	-0.613941	-0.789352	7.68549	547	0	0	2.65377	0.694443	1.22223	2.75513	3.42999	2.99609	2.6593	-2.22369	-4.31226	-7.80707	-11.8838	1.72839	2733.06	3452.74	1627.01	267.53	0.137806	0
D031	9	Trilith	gravel terrace	53.3139	17.4822	47	0.6	1.45	<0.75	20.445	10	Accretive	NO	-0.514496	0.857493	8.35607	545	0	0	1.35788	0.722229	0.555542	-0.142883	-0.059998	0.175781	-0.727295	-4.52093	-7.30756	-10.6335	-13.9433	0.469136	2635.61	3680.11	1764.53	0	0.139403	0
D051	1	SCAB	plateau	53.3346	17.509	3.9	0.7	NA	<0.75	2.787	NA	Episodic	NO	-0.993884	0.110432	8.14363	559	0	0	2.1082	0.481486	0.555542	1.46936	1.35998	2.10938	2.82458	4.75385	6.17902	11.9697	16.7534	1.11111	1660.44	3782.02	2646.49	4066.41	0.129819	0
D056	1	HCT	bedrock terrace	53.3646	17.5046	4.1	1.05	NA	<0.75	13.863	NA	Episodic	NO	-0.514496	-0.857493	6.84514	505	0	0	12.123	0.496297	-1.44446	-2.02042	-1.73001	-1.26953	-4.29385	-14.8897	-21.4056	-26.3983	-31.0873	28.0247	192.981	3339.34	0	986.182	0.145291	0
D057	1	HCT	plateau	53.372	17.5094	5.05	1.6	NA	<0.75	32.047	NA	Episodic	NO	-0.316228	-0.948683	6.69845	528	0	0	7.0895	0.525252	2.22223	9.89795	12.25	15.1445	18.0046	11.4874	6.258	2.46222	-6.27411	11.0617	497.268	4451.22	0	2230.88	0.147799	0
D057	001a	HCT	plateau	53.3724	17.5099	NA	NA	NA	NA	NA	NA	Episodic	NO	0.707107	-0.707107	7.24695	525	0	0	8.17886	0.714286	0	4.83673	7.46997	12.6992	15.9926	8.56378	3.46551	-0.244812	-9.03186	17.7778	513.187	4572.15	0	2351.82	0.165415	0
D057	2	HCT	plateau	53.372	17.5094	3.6	1.02	NA	<0.75	10.382	NA	Episodic	NO	-0.316228	-0.948683	6.69845	528	0	0	7.0895	0.525252	2.22223	9.89795	12.25	15.1445	18.0046	11.4874	6.258	2.46222	-6.27411	11.0617	522.235	4420.17	0	2199.83	0.147799	0
D057	3	HCT	plateau	53.372	17.5093	3.4	1.05	NA	<0.75	9.533	NA	Episodic	NO	-0.316228	-0.948683	6.69845	528	0	0	7.0895	0.525252	2.22223	9.89795	12.25	15.1445	18.0046	11.4874	6.258	2.46222	-6.27411	11.0617	522.235	4420.17	0	2199.83	0.147799	0
D057	4	HCT	plateau	53.3732	17.5113	4.35	1	NA	<0.75	14.862	NA	Episodic	NO	0.819958	-0.572423	5.95406	514	0	0	14.6717	0.623188	0.666687	1.55103	-0.080017	2.13672	6.44168	-1.85065	-6.8833	-10.4985	-19.4481	48.4444	427.737	4706.44	0	2486.1	0.143995	0
D063	1	HCT	gravel terrace	53.3094	17.4515	6.8	1.6	1.3	>0.75	58.107	NA	Episodic	NO	0.624695	0.780869	7.56932	563	0	0	2.98011	0.777781	1.33331	4.10205	5.51001	5.89844	3.63635	0.550781	-1.30872	-2.96826	-8.80286	3.33333	1765.8	4634.89	0	3964.39	0.12894	0
D063	3	HCT	gravel terrace	53.3099	17.452	5.3	1.1	NA	>0.75	24.268	NA	Episodic	NO	0.609711	0.792624	8.62343	552	0	0	7.23782	0.373735	-2.11108	-4.42859	-4.56	-5.10156	-7.00275	-10.3491	-11.9677	-13.628	-19.4786	11.4321	1769.05	4550.87	0	3859.6	0.132422	0
D068	1	HCT	plateau	53.4484	17.4979	2.6	0.85	NA	>0.75	4.513	NA	Episodic	NO	-0.21693	-0.976187	8.81422	526	0	0	8.52607	0.544446	-2.44446	-4.57141	-6.21997	-7.55859	-9.12305	-10.6606	-12.2804	-12.4978	-13.1435	14.6914	2289.15	13139.3	0	8867.76	0.14114	0
D068	4	HCT	plateau	53.4484	17.4979	NA	NA	NA	NA	NA	NA	Episodic	NO	-0.21693	-0.976187	8.81422	526	0	0	8.52607	0.544446	-2.44446	-4.57141	-6.21997	-7.55859	-9.12305	-10.6606	-12.2804	-12.4978	-13.1435	14.6914	2289.15	13139.3	0	8867.76	0.14114	0
D013	1	HCT	plateau	53.9926	17.3403	2.8	0.9	NA	>0.75	5.54	NA	Episodic	YES	0.792624	0.609711	6.58688	686	0	0	7.91624	0.690478	2.33331	10.1429	13.69	16.9688	18.5482	17.7614	15.3138	13.5154	11.4285	16.2222	2382.07	7910.29	0	4365.28	0.156334	0
D013	2	HCT	plateau	53.9936	17.3387	2.5	0.65	NA	>0.75	3.19	NA	Episodic	YES	0.150798	0.988565	6.85455	682	0	0	12.0129	0.592594	1.11108	3.36737	5.71997	7.25781	11.8861	12.2097	9.53156	7.58875	5.45398	37.6543	2614.6	7679.94	0	3964.45	0.141818	0
D075	1	Trilith	NA	54.0149	17.4326	NA	NA	NA	NA	NA	NA	Accretive	NO	0.928477	0.371391	7.74246	588	0	0	2.507	0.59259	0.222229	-0.918396	-1.12	-2.09375	-2.46374	-3.38367	-4.77667	-7.5144	-8.40686	1.28395	4058.05	5199.1	12381.4	0	0.149181	0
D076	1	Trilith	NA	54.0224	17.4026	NA	NA	NA	NA	NA	NA	Accretive	NO	0.948684	-0.316227	8.96796	612	0	0	0.736509	0.481486	0.555542	1.02039	1.31	1.73828	2.61066	1.34155	1.62054	1.02185	-4.06744	0.691358	1338.23	1299.4	9532.95	0	0.161488	0
D076	2	Trilith	NA	54.0223	17.4023	NA	NA	NA	NA	NA	NA	Accretive	NO	0.707107	-0.707107	7.98092	613	0	0	1.97559	0.472229	1.11108	2.04083	2.22998	2.57031	3.43799	2.15051	2.44849	1.88428	-3.23737	1.4321	1356.93	1268.1	9494.3	0	0.161488	0
D076	3	Trilith	NA	54.0221	17.4023	NA	NA	NA	NA	NA	NA	Accretive	NO	0.052559	-0.998618	8.27205	610	0	0	4.42275	0.444448	-0.666687	-0.755127	-0.729981	-0.253906	0.606079	-0.753845	-0.496155	-1.09589	-6.19849	4	1381.7	1293.43	9505.32	0	0.29162	0
D076	4	Trilith	NA	54.0223	17.4022	NA	NA	NA	NA	NA	NA	Accretive	NO	0.707107	-0.707107	7.98092	613	0	0	1.97559	0.472229	1.11108	2.04083	2.22998	2.57031	3.43799	2.15051	2.44849	1.88428	-3.23737	1.4321	1362.53	1262.05	9481.46	0	0.29162	0
D076	DSC00269	Trilith	gravel terrace	54.023	17.4019	NA	NA	NA	NA	NA	NA	Accretive	NO	0.316228	0.948683	9.94879	610	0	0	2.20855	0.444443	-0.777771	-0.816345	-1.01001	-1.07422	-0.073486	-1.18317	-0.843384	-1.30682	-6.47436	1.50617	1297.82	1179.26	9483.45	0	0.368005	0
D032	1	Trilith	plateau	54.1717	17.3605	13.7	0.15	1.05	<0.75	1.079	0	Accretive	NO	0.780869	-0.624695	11.1528	639	0.016764	0.092184	2.98011	0.462962	-0.777771	-1.48981	-3.08002	-3.09766	-4.48303	-3.93304	0.78717	-1.14459	-6.0556	2.39506	11373.3	4618.13	4868.58	0	0.114327	0
D032	2	Trilith	plateau	54.1717	17.3604	13.5	0.45	0.9	<0.75	2.734	4	Accretive	NO	0.780869	-0.624695	11.1528	639	0.016654	0.091988	2.98011	0.462962	-0.777771	-1.48981	-3.08002	-3.09766	-4.48303	-3.93304	0.78717	-1.14459	-6.0556	2.39506	11358.7	4623.23	4862.17	0	0.114341	0
D033	1	HCT	bedrock terrace	54.1114	17.4286	2.9	0.95	NA	<0.75	6.275	NA	Episodic	YES	0	-1	9.07953	578	0	0	3.72144	0.533337	-0.666687	-1.22449	-1.39002	-1.21094	1.54272	6.16144	4.36133	-0.35437	-9.77612	2.66667	5723.17	574.373	0	752.467	0.109343	0
D035	1	Trilith	bedrock terrace	54.1111	17.4345	48.5	0.6	1.3	<0.75	18.915	8	Accretive	NO	-0.22486	0.974391	7.52836	572	0	0	3.10446	0.425924	0.444458	0.836731	0.419983	-0.050781	0.483032	2.84332	2.78027	-1.1601	-9.77814	3.1358	4942.56	1136.44	844.525	0	0.126947	0
D035	2	Trilith	bedrock terrace	54.1118	17.434	25.7	0.96	1.8	<0.75	22.205	7	Accretive	NO	0.894427	-0.447214	8.91528	571	0	0	2.32789	0.333328	-0.333313	-1.36737	-1.34998	-1.56641	-0.819092	2.30908	1.89056	-2.15143	-10.9582	0.444445	5003.02	1044.38	752.467	0	0.129931	0
D035	3	Trilith	bedrock terrace	54.1136	17.4345	13.9	0.65	1.8	<0.75	8.132	6	Accretive	NO	-1	0	10.302	569	0	0	1.86268	0.333333	-1	-2.42859	-2.45001	-2.49609	-1.23321	0.982971	0.00647	-3.74744	-12.9507	1.28395	4905.18	1029.46	911.178	0	0.114221	0
D035	4	Trilith	bedrock terrace	54.1137	17.435	7.2	0.6	1.75	<0.75	3.78	7	Accretive	NO	-0.997785	-0.066519	7.40899	574	0	0	3.49717	0.555554	1.22223	3.9184	4.64002	4.71484	5.85217	7.39435	6.40222	2.77301	-6.45752	2.61728	4861.91	1073.56	966.591	0	0.130632	0
D036	1	HCT	bedrock terrace	54.1003	17.3899	3.27	0.8	NA	<0.75	6.719	NA	Episodic	NO	-0.564684	-0.825307	6.98282	587	0	0	5.34659	0.458336	0.333313	0.632629	0.539978	-0.339844	-7.56659	-17.3538	-22.2462	-23.6285	-29.7642	5.55556	5320.74	921.896	0	813.004	0.137048	0
D036	2	HCT	bedrock terrace	54.1003	17.3898	2.65	0.8	0	<0.75	4.412	NA	Episodic	YES	-0.564684	-0.825307	6.98282	587	0	0	5.34659	0.458336	0.333313	0.632629	0.539978	-0.339844	-7.56659	-17.3538	-22.2462	-23.6285	-29.7642	5.55556	5284.99	916.801	0	784.643	0.137048	0
D036	3	Trilith	bedrock terrace	54.0968	17.387	14.8	0.75	1.3	<0.75	7.215	10	Accretive	NO	0.906183	0.422885	7.25746	604	0	0	8.0945	0.638891	-0.666687	-0.836731	-0.25	0.691406	-1.48944	-7.88922	-9.95282	-11.3608	-15.3943	14.8889	4541.73	1153.33	786.49	0	0.119186	0
D036	4	Trilith	bedrock terrace	54.0964	17.3872	17	0.45	0.55	<0.75	2.104	0	Accretive	NO	0.755689	0.65493	7.13108	605	0	0	4.61328	0.460318	0.777771	1.10205	1.40997	1.88281	-0.776856	-7.1676	-8.92981	-10.2139	-14.1893	4.61728	4557.42	1200.42	784.643	0	0.124002	0
D037	2	Trilith	plateau	54.1068	17.3845	7.57	0.56	1.23	<0.75	2.607	7	Accretive	NO	-0.141421	-0.98995	7.06463	608	0	0	4.92873	0.666667	1	4.10205	3.48999	3.44922	2.98895	1.79571	-1.15338	-6.10852	-12.5565	5.77778	5632.95	81.8766	1310.5	0	0.117963	0
D037	3	Trilith	plateau	54.1068	17.3847	1.8	0.82	1.66	<0.75	1.225	13	Accretive	NO	0.083046	-0.996546	7.06463	608	0	0	4.92873	0.666667	1	4.10205	3.48999	3.44922	2.98895	1.79571	-1.15338	-6.10852	-12.5565	8.54321	5677.69	106.476	1293.72	0	0.118167	0
D038	1	Trilith	plateau	54.0986	17.3735	30.8	0.56	1.3	<0.75	11.211	1	Accretive	NO	1	0	8.3275	623	0.003558	0.028244	1.39723	0.59259	1.22223	4.18365	4.57001	4.52734	3.32965	0.976318	-1.96442	-5.51819	-8.00098	1.06173	3941.91	1499.62	2343.13	0	0.11279	0
D038	2	Trilith	bedrock terrace	54.096	17.3768	6.38	0.68	1.55	<0.75	3.362	7	Accretive	NO	-0.902134	0.431456	7.62065	618	0	0	5.64875	0.458336	0.333313	0.244873	0.380005	-0.796875	-3.12213	-2.98511	-4.34546	-8.27368	-10.1728	6.91358	3758.15	1413.52	2025.04	0	0.126495	0
D038	3	Platform	bedrock terrace	54.096	17.3761	7.5	0.75	4.5	<0.75	18.984	NA	Episodic	YES	-0.447213	-0.894427	10.2308	614	0	0	1.04152	0.444438	-0.333313	-1.83673	-2.31	-4.14844	-6.9743	-7.49042	-9.01605	-12.8084	-14.6782	0.666667	3699.61	1449.18	2141.4	26.7931	0.136471	0
D038	03a	Platform	bedrock terrace	54.096	17.3761	NA	NA	NA	NA	NA	NA	Episodic	YES	-0.447213	-0.894427	10.2308	614	0	0	1.04152	0.444438	-0.333313	-1.83673	-2.31	-4.14844	-6.9743	-7.49042	-9.01605	-12.8084	-14.6782	0.666667	3699.61	1449.18	2141.4	26.7931	0.136471	0
D038	4	Trilith	bedrock terrace	54.0959	17.3761	15.1	0.6	1.3	<0.75	5.889	5	Accretive	NO	-0.447213	-0.894427	10.2308	614	0	0	1.04152	0.444438	-0.333313	-1.83673	-2.31	-4.14844	-6.9743	-7.49042	-9.01605	-12.8084	-14.6782	0.666667	3690.95	1456.38	2128.76	0	0.136471	0
D038	5	Trilith	bedrock terrace	54.0955	17.3763	8.35	0.57	1.4	<0.75	3.332	6	Accretive	NO	-0.992278	-0.124035	11.4529	614	0	0	3.75032	0.555542	-0.555542	-2.71429	-3.59998	-5.62891	-8.60425	-9.25726	-10.4736	-13.984	-15.6772	3.20988	3648.11	1500.49	2151.77	0	0.125591	0
D038	6	Trilith	bedrock terrace	54.0954	17.3763	6.57	0.75	2	<0.75	4.928	2	Accretive	NO	-0.992278	-0.124035	11.4529	613	0	0	0.736509	0.555542	-0.555542	-2.71429	-3.59998	-5.62891	-8.60425	-9.25726	-10.4736	-13.984	-15.6772	3.20988	3648.11	1500.49	2151.77	0	0.128956	0
D038	7	Trilith	bedrock terrace	54.0953	17.3762	5.3	0.15	2	<0.75	0.795	0	Accretive	NO	-0.948683	-0.316228	11.4529	613	0	0	0.736509	0.555542	-0.555542	-2.71429	-3.59998	-5.62891	-8.60425	-9.25726	-10.4736	-13.984	-15.6772	0.246914	3625.07	1517.88	2174.81	0	0.128956	0
D038	8	Trilith	bedrock terrace	54.0952	17.3761	20.1	0.7	2.3	<0.75	16.181	6	Accretive	NO	-0.707107	0.707107	11.159	613	0	0	0.329391	0.555542	-0.555542	-2.67346	-3.95001	-5.86328	-8.91461	-9.64783	-10.7087	-14.0755	-15.6769	0.246914	3604.46	1535.28	2195.43	0	0.128956	0
D038	9	Trilith	bedrock terrace	54.0949	17.3757	45.2	0.66	2.27	<0.75	33.859	3	Accretive	NO	1	0	10.1131	615	0	0	2.1082	0.370361	-0.111084	-1.26532	-2.20001	-3.75	-6.91186	-8.46179	-9.6792	-12.6916	-14.1838	0.666667	3536.23	1592.56	2266.93	0	0.131905	0
D038	10	Trilith	bedrock terrace	54.0947	17.3755	9.9	0.72	1.5	<0.75	5.346	7	Accretive	NO	0.993884	0.110432	10.1131	615	0	0	2.1082	0.370361	-0.111084	-1.26532	-2.20001	-3.75	-6.91186	-8.46179	-9.6792	-12.6916	-14.1838	0.987654	3504.74	1622.25	2289.43	0	0.131905	0
D038	11	Platform	gravel terrace	54.0964	17.3765	6.2	0.2	4.3	>0.75	3.999	NA	Episodic	NO	-0.961524	0.274721	8.08903	616	0	0	3.38738	0.370361	-0.111084	-1.42859	-1.60998	-3.23438	-5.38385	-5.47766	-7.24719	-11.3704	-13.4202	2.46914	3767.33	1391.9	2056.2	77.9641	0.136004	0
D039	1	Trilith	plateau	54.0916	17.377	3.95	0.68	0.76	<0.75	1.021	4	Accretive	NO	0.371391	0.928477	7.74246	621	0	0	2.507	0.629639	0.111084	-0.53064	-0.960022	-2.70312	-5.65472	-5.36377	-4.61682	-6.51746	-7.05969	1.20988	3252.36	1875.81	2291.57	0	0.122256	0
D039	2	Trilith	plateau	54.0917	17.3771	8	0.64	1.1	<0.75	2.816	0	Accretive	NO	0.371391	0.928477	7.74246	621	0	0	2.507	0.629639	0.111084	-0.53064	-0.960022	-2.70312	-5.65472	-5.36377	-4.61682	-6.51746	-7.05969	1.20988	3269.36	1858.41	2272.62	0	0.122256	0
D039	002a	Trilith	plateau	54.0918	17.3771	NA	NA	NA	NA	NA	NA	Accretive	NO	0	1	9.42611	619	0	0	0.465824	0.481486	-1.44446	-2.55103	-2.60998	-4.21484	-7.24335	-7.03339	-6.3493	-8.40747	-9.03143	0.91358	3279.18	1851.21	2264.75	0	0.128205	0
D040	1	Trilith	plateau	54.0867	17.3801	17.05	0.66	1.56	<0.75	8.777	13	Accretive	NO	0.316228	0.948683	8.96796	638	0	0	0.736509	0.333313	0.666687	0.163269	0.140015	1.39062	3.47839	8.51837	10.7168	11.3273	12.0354	0.222222	2857.92	2267.13	2497.49	0	0.107509	0
D040	2	Trilith	plateau	54.0869	17.3805	41.6	0.73	1.26	<0.75	19.132	5	Accretive	NO	0.707107	-0.707107	9.77268	637	0	0	0.329391	0.666656	-0.333313	-0.714294	-0.919983	0.375	2.46558	7.65631	9.91077	10.5502	11.2614	0.444445	2904.08	2239.55	2455.13	0	0.108812	0
D040	3	Trilith	plateau	54.0873	17.3801	25	0.74	1.45	<0.75	13.413	14	Accretive	NO	-0.948683	0.316228	9.94879	636	0	0	2.20855	0.518514	-0.555542	-1.61224	-1.44	-0.4375	2.00366	7.11359	9.15814	9.53259	10.0898	1.1358	2889.27	2205.64	2431.36	0	0.110811	0
D040	4	Trilith	plateau	54.0873	17.3795	11.3	0.75	1.7	<0.75	7.204	9	Accretive	NO	0.980581	0.196116	8.49021	637	0	0	2.37394	0.629639	0.111084	-0.102051	0.76001	0.988281	3.11298	7.76874	9.72302	10.0939	10.6291	1.20988	2823.48	2236.2	2499.35	0	0.108763	0
D041	1	HCT	bedrock terrace	54.1429	17.3808	4.45	1.4	NA	<0.75	21.774	NA	Episodic	NO	-0.928477	-0.371391	11.4377	622	0.008197	0.069552	2.507	0.583328	-1.33331	-3.0816	-3.96002	-4.48438	-3.2663	-2.1524	-3.5802	-3.3847	1.00745	1.55556	9814.42	640.603	0	883.885	0.115492	0
D041	2	HCT	bedrock terrace	54.1389	17.3844	2.7	0.6	NA	<0.75	3.435	NA	Episodic	NO	0.274721	0.961524	8.53957	605	0.009413	0.077621	3.38738	0.388885	-0.555542	-1.57141	-4.54999	-7.36719	-9.52435	-11.6646	-13.0881	-13.439	-11.4078	2.24691	9411.12	78.8922	0	66.6066	0.118897	0
D041	3	Trilith	bedrock terrace	54.1384	17.3838	10.8	0.63	1.3	<0.75	4.423	5	Accretive	NO	0.813733	0.581238	9.06583	609	0.008024	0.066165	2.00282	0.481486	-0.444458	-1.2041	-2.15997	-4.14453	-6.39667	-8.20923	-9.5434	-9.79926	-8.00787	1.1358	9324.14	160.769	93.7418	0	0.116209	0
D041	4	Trilith	bedrock terrace	54.1385	17.3842	6.05	0.35	1.4	<0.75	1.482	0	Accretive	NO	0.447214	0.894427	7.68549	608	0.008394	0.06922	2.65377	0.638885	0.444458	-0.040833	-2.22998	-4.75	-6.96143	-8.93304	-10.3152	-10.6182	-8.70477	2	9346.08	123.87	66.6066	0	0.117391	0
D041	5	Trilith	bedrock terrace	54.1384	17.3844	6.1	0.95	1.4	<0.75	4.057	6	Accretive	NO	0.857493	0.514496	9.04922	608	0.008811	0.072657	1.35788	0.666667	0	0.571411	-0.73999	-3.46484	-6.3122	-8.36212	-9.86682	-10.1703	-8.46289	0.666667	9349.99	104.365	75.6879	0	0.117214	0
D041	6	Trilith	bedrock terrace	54.1365	17.3844	25	0.65	1.9	<0.75	15.438	7	Accretive	NO	0.98995	-0.141421	9.26186	612	0.00998	0.081078	1.64652	0.296305	-0.888916	-1.22449	-0.369995	0.476563	-2.40039	-3.4154	-5.242	-5.43213	-4.70624	0.987654	9178.14	301.159	297.23	0	0.147133	0
D041	7	Trilith	bedrock terrace	54.1365	17.3852	106.5	0.68	1.58	<0.75	57.212	17	Accretive	NO	0	1	8.03981	615	0.015546	0.090739	1.86268	0.333333	1	3.32654	4.44	5.47266	2.2149	0.879761	-1.18243	-1.47528	-0.895508	0.888889	9222.61	275.686	328.183	0	0.140178	0
D041	8	Trilith	bedrock terrace	54.1357	17.3848	40.53	0.74	1.53	<0.75	22.944	0	Accretive	NO	0	-1	7.63435	613	0.009885	0.080303	2.79279	0.5	0	-0.408142	-0.469971	-0.058594	-0.132202	-1.1593	-3.18347	-3.45264	-3.29816	1.77778	9117.73	371.972	403.052	0	0.135353	0
D043	1	Trilith	plateau	54.1883	17.4301	4.9	0.75	1.04	<0.75	1.911	5	Accretive	NO	0.948683	0.316228	7.43046	577	0.002941	0.028056	6.5996	0.527779	-0.222229	1.38776	2.5	2.62109	2.47382	0.92926	-0.215942	0.627014	0.419251	8.76543	8210.43	6458.94	9091.64	0	0.124967	0
D043	2	Trilith	plateau	54.1885	17.43	20.5	0.72	1.1	<0.75	8.118	9	Accretive	NO	0.983282	-0.182089	7.87556	581	0.002977	0.028401	6.5591	0.513885	-0.111084	1.57141	2.88001	3.29297	2.50049	0.898682	-0.24115	0.610107	0.400391	8.76543	8217.49	6453.84	9096.64	0	0.123927	0
D043	3	Trilith	plateau	54.1887	17.4297	44.6	0.4	1.2	<0.75	10.704	0	Accretive	NO	0.928477	-0.371391	9.07953	584	0.003592	0.034269	0.658761	0.629639	1.11108	4.06122	5.59998	6.96484	5.28925	3.57086	2.44733	3.33197	3.12909	6.46914	8271.84	6401.66	9073.63	0	0.120141	0
D043	4	Trilith	plateau	54.189	17.4295	26.1	0.2	1.8	<0.75	4.698	0	Accretive	YES	-0.707107	0.707107	7.19604	581	0.003701	0.035305	4.27419	0.666667	0	1.42859	3.15002	4.76172	3.00915	1.29584	0.163391	1.06342	0.873962	1.72839	8308.45	6366.87	9057.33	0	0.113029	0
D043	5	Trilith	plateau	54.1881	17.4298	7.8	0.6	1.4	<0.75	3.276	8	Accretive	NO	0.998868	-0.047565	7.12352	585	0.004736	0.045177	4.64812	0.388885	1.66669	5.06122	5.66998	6.02734	6.23511	4.64002	3.52759	4.38623	4.18481	5.95062	8223.33	6444.53	9055.52	0	0.11689	0
D043	6	Trilith	plateau	54.1882	17.4296	10.05	0.65	1.7	<0.75	5.553	7	Accretive	NO	0.948683	0.316228	7.1762	585	0	0	4.41056	0.481486	1.11108	4.85712	6.09003	6.51562	6.24609	4.63501	3.49884	4.36096	4.16467	4.09877	8255.7	6414.83	9031.84	0	0.117739	0
D043	7	Trilith	plateau	54.1879	17.4286	34.6	0.5	1.2	<0.75	10.38	15	Accretive	NO	-0.6	-0.8	7.28431	582	0	0	3.96012	0.688892	1.55554	2.16327	2.35998	2.49219	2.24426	0.580811	-0.594665	0.297974	0.162598	5.80247	8361.81	6314.33	8907.68	0	0.116757	0
D009	1	Boat grave	bedrock terrace	54.4304	17.4907	4.4	0.25	2.95	<0.75	2.549	NA	Accretive	NO	0.998618	0.052559	6.9275	561	0	0	5.11059	0.587298	0.888916	2.34692	2.36999	0.558594	-1.61432	-6.63977	-10.7557	-12.4581	-11.1495	5.95062	9529.22	23012.2	37438.3	20797.6	0.16034	0
D044	1	Trilith	gravel terrace	54.3515	17.3683	39.9	0.45	1.65	<0.75	14.813	9	Accretive	NO	-1	0	8.3275	643	0.013994	0.079543	1.39723	0.638885	1.44446	1.57141	1.33002	0.433594	0.55188	-4.83148	-9.6944	-15.879	-31.2862	1.58025	258.227	8439.18	16722	0	0.143851	0
D044	2	Trilith	gravel terrace	54.3514	17.3679	33.5	0.6	2.1	<0.75	21.105	11	Accretive	NO	-0.993884	-0.110432	7.91589	640	0.014296	0.081734	2.1082	0.574076	0.555542	-0.53064	-2.13001	-2.76562	-3.35535	-8.95551	-13.2427	-19.2396	-35.4824	2.46914	215.732	8385.56	16671.2	0	0.145034	0
D045	1	Trilith	gravel terrace	54.3515	17.3568	8.6	0	1.5	<0.75	NA	9	Accretive	NO	-0.707107	-0.707107	7.48533	645	0.009419	0.061156	3.2407	0.555552	-0.333313	-2.22449	-5.39002	-10.8984	-14.9587	-16.999	-21.4205	-29.7467	-56.1036	7.28395	92.6549	7025.12	15854.2	0	0.156978	0
D045	3	Trilith	gravel terrace	54.3511	17.3588	14	0.4	1.5	<0.75	4.2	8	Accretive	NO	0.5547	-0.83205	7.01195	652	0.021168	0.088515	5.19392	0.456787	0.888916	0.102051	-2.77002	-3.71875	-7.02112	-8.10938	-11.2297	-19.0721	-44.1569	2.22222	63.1307	7326.11	15895	0	0.139669	0
D045	4	Trilith	gravel terrace	54.3509	17.3587	6.1	0.65	1	<0.75	1.983	5	Accretive	NO	-0.124034	-0.992278	7.33891	649	0.030541	0.111071	3.75032	0.388885	-0.333313	-0.551025	-2.91998	-4.63281	-8.64185	-10.9889	-14.0003	-21.9805	-46.9578	3.77778	29.2481	7288.15	15862.7	0	0.145396	0
D045	5	Trilith	gravel terrace	54.3513	17.3595	23.7	0.05	1.6	<0.75	0.948	0	Accretive	NO	-0.948683	-0.316228	8.27482	652	0.018555	0.084247	1.47277	0.555562	1.33331	2.97961	-0.390015	-2.18359	-5.67035	-6.64093	-9.22315	-16.6688	-41.1384	1.55556	98.1146	7402.45	15955	0	0.132938	0
D045	6	Trilith	gravel terrace	54.351	17.3595	7	0.5	1.1	<0.75	1.925	5	Accretive	NO	-0.948683	0.316228	7.79706	653	0.021676	0.090746	1.47277	0.644446	0.777771	4.06122	1.70001	-1.20312	-5.31494	-7.53467	-9.98175	-17.5804	-41.9409	0.888889	57.4252	7361.35	15906.7	0	0.140772	0
D045	7	Trilith	gravel terrace	54.3515	17.3599	21.7	0.05	1.1	<0.75	0.597	0	Accretive	NO	0.974391	-0.224859	7.52836	651	0.020859	0.087092	3.10446	0.533337	-0.666687	-0.26532	-4.28003	-6.45312	-8.82459	-8.54413	-11.1645	-18.2709	-42.6752	2.88889	115.113	7449.46	15989.8	0	0.131196	0
D045	8	Trilith	gravel terrace	54.3509	17.3608	48	0.4	1.35	<0.75	12.96	28	Accretive	NO	-0.913811	-0.406139	7.13875	640	0.020416	0.092597	4.57817	0.460318	-0.222229	-2.85712	-6.14002	-9.82812	-15.1974	-18.3846	-20.5132	-27.1793	-50.6837	4.83951	32.4269	7528.18	15966.4	0	0.145485	0
D045	9	Trilith	gravel terrace	54.3508	17.3606	15.4	0.7	1	<0.75	5.39	12	Accretive	NO	0.633238	-0.773957	12.5619	639	0.026072	0.102072	2.81209	0.40741	-0.444458	-4.40814	-7.71997	-11.8867	-16.6979	-19.6881	-21.7994	-28.6561	-52.3272	2.91358	28.7163	7482.33	15937.4	0	0.146135	0
D045	10	SCAB	gravel terrace	54.3508	17.3605	3.3	0.9	NA	<0.75	2.566	NA	Episodic	NO	0.633238	-0.773957	8.11233	639	0.026232	0.10246	2.81209	0.373016	-2.22223	-5.71429	-7.95001	-12.082	-17.0064	-20.853	-22.8459	-30.0429	-53.7792	2.91358	28.7163	7482.33	15937.4	0	0.146674	0
D045	11	Trilith	gravel terrace	54.3508	17.3604	17.5	0.6	1.05	<0.75	5.513	11	Accretive	NO	0.827919	-0.560848	8.11233	638	0.026232	0.10246	8.59986	0.373016	-2.22223	-5.71429	-7.95001	-12.082	-17.0064	-20.853	-22.8459	-30.0429	-53.7792	17.284	13.7658	7467.31	15917.8	0	0.146674	0
D045	12	Trilith	gravel terrace	54.3509	17.3604	22	0.2	1.6	<0.75	3.52	0	Accretive	NO	0.921635	-0.388057	7.09321	641	0.026232	0.10246	9.51498	0.435186	-1.22223	-3.24487	-6.12	-10.8906	-15.2112	-17.9453	-20.0863	-27.1386	-50.9733	18.6173	27.1375	7468.94	15930.8	0	0.146674	0
D045	13	Trilith	gravel terrace	54.3508	17.3602	15.2	0.05	1.5	<0.75	0.57	0	Accretive	NO	0.903738	-0.428087	6.89087	649	0.022681	0.09541	10.5231	0.522877	1.11108	0.551025	-1.48999	-5.77734	-10.4233	-14.0606	-16.1366	-23.5242	-47.4282	22.6914	26.671	7443.25	15919	0	0.142116	0
D045	14	Trilith	gravel terrace	54.3506	17.3601	12.8	0.25	1	<0.75	1.6	0	Accretive	NO	0.825307	-0.564684	6.89087	645	0.023674	0.09961	11.5962	0.522877	1.11108	0.551025	-1.48999	-5.77734	-10.4233	-14.0606	-16.1366	-23.5242	-47.4282	27.2099	0	7424.2	15889.8	0	0.13822	0
D045	15	Trilith	gravel terrace	54.3507	17.3596	96.4	0.5	1.1	<0.75	26.51	26	Accretive	NO	0.254493	-0.967074	7.14134	651	0.023774	0.099854	4.56641	0.574076	1.55554	4.24487	2.78998	-0.402344	-5.02753	-8.40045	-10.7477	-18.4821	-42.7455	4.46913	13.4307	7374.7	15880.4	0	0.140449	0
D045	16	Trilith	gravel terrace	54.3505	17.3595	37.5	0.4	1.5	<0.75	11.25	11	Accretive	NO	0.254493	-0.967074	7.86935	651	0.023774	0.099854	4.56641	0.388885	-0.333313	0.918396	-0.159973	-2.79688	-7.68597	-12.2346	-14.5179	-22.3659	-46.5527	4.46913	14.2806	7360.62	15849.8	0	0.140449	0
D046	1	Trilith	gravel terrace	54.3143	17.369	31	0.5	1.3	<0.75	10.075	21	Accretive	NO	0.393919	-0.919145	6.99042	625	0.0095	0.065578	5.30631	0.444441	-0.111084	0.346924	1.53998	1.63281	-6.77045	-19.1138	-27.1998	-27.6847	-30.79	5.65432	5152.62	11382.4	15959.6	0	0.156119	0
D048	1	Trilith	gravel terrace	54.3343	17.3452	31	0.65	1.5	<0.75	15.113	22	Accretive	NO	0.250962	0.967997	7.8895	630	0.007691	0.054264	6.46905	0.366669	-0.666687	-3.06122	-8.85998	-19.4453	-31.0459	-42.9967	-47.2382	-62.2618	-85.7003	9.77778	3177.49	9685.97	12693.5	0	0.159892	0
D101	1	Trilith	gravel terrace	54.3607	17.3475	NA	NA	NA	<0.75	NA	NA	Accretive	YES	-0.56921	-0.822192	8.96796	658	0.014471	0.079466	3.67769	0.311108	-0.555542	-3.24487	-4.28003	-6.89844	-17.0404	-33.3221	-40.5484	-53.4992	-73.12	2.91358	62.743	5308.26	16916.7	0	0.136953	0
D112	1	SCAB	gravel terrace	54.3478	17.407	4.95	0.71	NA	<0.75	4.554	NA	Accretive	YES	0.894427	0.447214	8.62139	611	0.003411	0.039784	2.08236	0.703695	-0.111084	-0.591858	-1.70001	-2.10547	-1.56201	-5.14911	-10.1018	-14.0312	-13.1356	0.987654	13.106	13203.5	21317.6	4791.45	0.130075	0
D109	2	Trilith	gravel terrace	54.4948	17.3376	7.1	0.42	1.65	>0.75	2.46	NA	Accretive	NO	0.752577	0.658505	8.51737	710	0.035249	0.127363	4.61328	0.238098	-0.666687	-5.28571	-12.12	-31.9805	-67.8301	-81.6611	-81.7891	-89.6162	-97.1854	5.55556	13343.9	309.583	11303.7	0	0.162547	0
D109	1	Boat grave	gravel terrace	54.4952	17.3372	3.7	0.8	2.1	>0.75	4.882	NA	Accretive	NO	-0.090536	0.995893	7.06463	707	0.037492	0.125658	4.92873	0.456787	-0.111084	-6.71429	-16.5	-38.5234	-73.7603	-85.2648	-84.9047	-93.3767	-101.246	6.54321	13245.7	408.193	11205.4	109.763	0.128138	0
D064	1	HCT	gravel terrace	53.2372	17.5333	5	0.96	1.2	<0.75	18.85	NA	Episodic	NO	0.98995	0.141421	7.84998	549	0	0	6.72753	0.5	0	-0.061218	-0.280029	-0.890625	2.42792	0.746765	-2.19501	-4.67749	-6.84021	9.77778	5024.98	15198.3	0	7979.76	0.122789	0
D052	1	HCT	bedrock terrace	53.3373	17.5702	4.5	0.95	NA	>0.75	15.109	NA	Episodic	NO	-0.062378	0.998053	8.52599	487	0	0	7.9695	0.545455	-1	-4.44897	-7.54999	-13.5547	-19.9284	-25.0156	-27.2234	-29.875	-29.4413	10.6667	7943.46	11813.3	0	8984.83	0.133952	0
D052	2	HCT	bedrock terrace	53.3365	17.57	1.9	1.5	NA	<0.75	4.253	NA	Episodic	NO	0.6	0.8	7.4112	500	0	0	6.95319	0.488889	0.111115	2.22449	2.82999	-1.39453	-7.01468	-12.2376	-14.7011	-17.4418	-16.9127	9.4321	7838.99	11872.1	0	9045.76	0.129997	0
D052	004a	SCAB	wadi silts	53.3396	17.5676	5	0.3	NA	<0.75	5.89	NA	Episodic	NO	-0.591364	0.806405	7.19604	489	0.006477	0.050999	4.32428	0.370372	-0.222229	0.530609	-1.23999	-4.99609	-11.4408	-20.0973	-22.9248	-27.008	-27.561	3.72839	7857.62	11367.1	463.83	8522.97	0.115542	0
D052	04b	SCAB	wadi silts	53.3395	17.5676	NA	NA	NA	NA	NA	NA	Episodic	NO	-0.591364	0.806405	7.19604	489	0.006477	0.050999	4.32428	0.370372	-0.222229	0.530609	-1.23999	-4.99609	-11.4408	-20.0973	-22.9248	-27.008	-27.561	3.72839	7857.62	11367.1	463.83	8522.97	0.115542	0
D065	1	Trilith	bedrock terrace	53.3892	17.5304	27.5	0.75	1.4	<0.75	14.438	30	Accretive	NO	0.83205	-0.5547	9.24225	498	0	0	1.67911	0.444443	-0.777771	-1.16327	-2.28	-3.6875	-8.89716	-12.4464	-16.0123	-21.6731	-27.7309	1.50617	32.159	8346.49	4023.99	0	0.115118	0
D065	2	Trilith	bedrock terrace	53.389	17.5305	5.25	0.65	1.1	<0.75	1.877	5	Accretive	NO	0.961524	-0.274721	9.38687	497	0	0	3.38738	0.488892	-1.44446	-2.44897	-3.60001	-4.60156	-9.42148	-13.0083	-16.7795	-22.6163	-28.7333	3.1358	35.1089	8350.22	4027.72	0	0.119883	0
D066	2	HCT	plateau	53.3624	17.5686	3.5	1	NA	>0.75	9.621	NA	Episodic	NO	-0.90286	0.429934	6.35941	499	0.005799	0.045664	9.90212	0.638889	4.77777	11.6327	14.25	15.8672	10.888	4.33987	-1.67587	-3.01407	-11.9482	26.6173	6247.48	11704.5	0	6839	0.146215	0
D066	4	HCT	plateau	53.3305	17.5549	3.2	0.85	1	>0.75	6.836	NA	Episodic	NO	0.611448	0.791285	6.74959	516	0	0	13.2973	0.494446	2.11108	6.87756	9.85001	10.7578	6.86685	0.527588	-3.34869	-6.11096	-11.0465	36.0988	6506.07	9911.06	0	9022.88	0.134201	0
D066	5	HCT	plateau	53.3295	17.5483	4.4	0.9	1.4	>0.75	13.685	NA	Episodic	NO	0.613941	0.789352	6.99234	504	0	0	5.2962	0.679013	1.88888	3.28571	2.89999	1.16016	-7.43527	-14.1967	-17.9674	-20.5728	-26.2389	7.87654	5981.68	9084.96	0	8573.3	0.148143	0
D067	1	HCT	scree slope	53.3746	17.6322	5.9	0.9	1.1	>0.75	24.606	NA	Episodic	NO	0	-1	7.4112	459	0	0	6.95319	0.419752	-0.777771	-0.469391	-1.59	-3.42188	-7.28284	-8.83502	-12.235	-17.2535	-28.1931	8.83951	12975.1	20215.8	0	13515.5	0.142226	0
D067	3	HCT	plateau	53.3613	17.6001	1.5	0.65	0.8	<0.75	1.149	NA	Episodic	NO	0.959366	-0.282166	7.11118	479	0.006425	0.050589	4.0142	0.349208	-0.444458	-1.42856	-2.95001	-6.31641	-10.652	-14.1352	-10.815	-12.372	-19.2307	4.76543	9999.68	15941.2	0	10540	0.145673	0
D007	1	Trilith	gravel terrace	54.6855	17.6132	40.8	0.55	1.4	<0.75	15.708	6	Accretive	NO	-0.047565	-0.998868	8.36932	483	0.004473	0.039754	4.0142	0.311108	-1.55554	-2.63266	-5.57999	-10.8672	-16.7493	-23.5193	-28.8568	-34.395	-51.2685	5.58025	10674	6504.61	6333.29	0	0.13348	0
D008	1	HCT	bedrock terrace	54.7063	17.5728	3.9	0.7	NA	<0.75	8.36	NA	Episodic	NO	0.894427	0.447214	9.31454	500	0.004473	0.039754	1.04152	0.5	-1	0.448975	0.179993	0.601563	-10.9045	-19.1475	-24.8063	-38.0861	-50.9999	1.55556	15954.9	652.342	0	6333.29	0.181282	0
D008	2	Platform	bedrock terrace	54.7064	17.5728	2.5	0.3	2.3	<0.75	1.47	NA	Episodic	NO	0.894427	0.447214	9.31454	500	0	0	1.04152	0.5	-1	0.448975	0.179993	0.601563	-10.9045	-19.1475	-24.8063	-38.0861	-50.9999	1.55556	15969.1	658.223	15.1267	6347.49	0.175048	0
D008	3	Platform	bedrock terrace	54.7064	17.5728	3.95	0.5	1.3	<0.75	6.16	NA	Episodic	NO	0.894427	0.447214	9.31454	500	0	0	1.04152	0.5	-1	0.448975	0.179993	0.601563	-10.9045	-19.1475	-24.8063	-38.0861	-50.9999	1.55556	15969.1	658.223	15.1267	6347.49	0.175048	0
D008	4	Boat grave	bedrock terrace	54.7065	17.5728	10.5	0.55	5.65	<0.75	25.627	NA	Accretive	NO	0.707107	0.707107	7.4701	500	0	0	3.29033	0.466669	-0.333344	0.306122	-0.019989	0.339844	-11.1533	-19.6473	-25.2228	-38.3251	-51.023	2.88889	15982.4	666.11	28.4556	6360.82	0.175048	0
D049	1	SCAB	gravel terrace	54.6934	17.5906	5	0.5	NA	<0.75	3.272	NA	Episodic	NO	-0.887217	0.461352	8.88021	506	0.004973	0.044201	5.6107	0.679013	-0.111115	1.06122	3.78	4.13281	4.56564	-1.28308	-12.0093	-19.8608	-39.1578	7.87654	13746.8	3410.87	3239.55	3238.82	0.18041	0
D050	1	SCAB	scree slope	54.7084	17.5638	4.6	0.7	NA	<0.75	3.878	NA	Episodic	NO	0.8	-0.6	8.15549	506	0.005223	0.046424	13.048	0.377777	-2.55554	-6.02039	-8.35998	-4.66797	-1.45456	-10.1186	-21.8733	-34.5303	-50.7673	36.2469	16848.4	706.379	1301.77	7226.81	0.160474	0
D050	2	Platform	scree slope	54.7085	17.5642	8.5	0.6	NA	<0.75	34.047	NA	Episodic	NO	-0.406138	-0.913812	9.34147	502	0.005265	0.046795	7.56048	0.333334	-2.33334	-7.67346	-10.61	-8.24219	-4.99265	-13.7687	-25.786	-38.4834	-54.6033	5.58025	16816.5	688.903	1257.26	7194.95	0.154804	0
D012	1	HCT	bedrock terrace	55.1259	17.7079	3.5	0.8	3.4	<0.75	7.7	NA	Episodic	NO	-0.371391	0.928477	8.29465	432	0.010216	0.063965	5.00443	0.462962	0.222229	-0.102051	-0.630005	-0.675781	-2.37741	-2.64993	-6.04239	-13.6623	-25.8041	6	18387.3	16580.2	0	2603.36	0.179194	0
D011	1	Trilith	bedrock terrace	55.1267	17.7278	6.3	0.85	1.2	>0.75	3.213	5	Accretive	NO	-0.746296	0.665615	7.91443	421	0.010969	0.06851	10.444	0.431373	-4.33334	-4.44897	-3.01001	-1.34766	0.076202	-1.93207	-4.51218	-12.1915	-18.2121	26.4691	20540.7	18804.3	1836.12	0	0.180133	0
D011	2	HCT	bedrock terrace	55.1208	17.7154	3.9	0.7	NA	<0.75	8.36	NA	Episodic	NO	-0.083045	-0.996546	8.83914	415	0.010475	0.065935	5.84436	0.555555	0.111115	-3.46939	-6.07001	-7.54688	-9.81909	-12.4087	-16.8561	-21.8563	-31.7866	6.32099	19428.6	17157.6	0	1836.12	0.180803	0
D102	1	Trilith	colluvium	54.5057	17.2969	21	0.52	0.69	>0.75	3.77	NA	Accretive	YES	-0.910366	-0.413803	6.63342	759	0.225281	0.254058	7.56048	0.555557	0.333313	2.30615	1.75	-6.38281	-41.9862	-67.3384	-86.2857	-117.508	-125.334	12.4444	8512.48	3103.68	6757.52	2798.88	0.160009	0
D102	2	Trilith	colluvium	54.5056	17.2969	10	0.45	0.6	<0.75	1.35	NA	Accretive	NO	-0.727013	-0.686624	6.93947	756	0.225281	0.254058	11.06	0.534721	0.444458	1.67346	0.690002	-8.53125	-44.6391	-70.3214	-89.5448	-120.562	-128.098	23.8025	8530.33	3085.83	6762.61	2781.03	0.160009	0
D102	3	Trilith	colluvium	54.5051	17.2978	NA	0.45	0.6	<0.75	NA	NA	Accretive	NO	-0.207504	-0.978234	9.89658	759	0.229849	0.252711	7.80859	0.565657	-0.222229	0.122437	-0.900024	-7.16797	-37.2112	-71.6168	-88.5196	-117.226	-123.952	12.6173	8657.83	2947.88	6886.2	2643.08	0.159917	0
D102	5	Trilith	colluvium	54.5056	17.2969	6	0.3	0.5	<0.75	0.45	NA	Accretive	YES	-0.727013	-0.686624	6.93947	756	0.225281	0.254058	11.06	0.534721	0.444458	1.67346	0.690002	-8.53125	-44.6391	-70.3214	-89.5448	-120.562	-128.098	23.8025	8530.33	3085.83	6762.61	2781.03	0.160009	0
D102	6	Trilith	colluvium	54.5056	17.2969	3.3	7.2	1.6	>0.75	19.008	NA	Accretive	NO	-0.727013	-0.686624	6.93947	756	0.225281	0.254058	11.06	0.534721	0.444458	1.67346	0.690002	-8.53125	-44.6391	-70.3214	-89.5448	-120.562	-128.098	23.8025	8530.33	3085.83	6762.61	2781.03	0.160009	0
D103	1	Platform	gravel terrace	54.4881	17.4218	3.1	1.15	4.1	>0.75	3.0225	NA	Episodic	YES	0.98995	0.141421	9.74297	603	0	0	2.37394	0.555557	-0.222229	-3.22449	-6.16998	-8.57031	-18.5225	-22.8613	-30.6723	-40.2457	-58.432	1.50617	21164	12677.4	26273	15255.3	0.127051	0
D104	1	HCT	gravel terrace	54.4703	17.4434	3	0.86	3	NA	4.01	NA	Episodic	YES	0.819232	-0.573462	7.64923	595	0	0	5.2962	0.525252	-0.777771	0.428589	1.84003	1.91016	-2.37738	-17.6523	-22.1903	-28.2959	-36.4036	6	17347.5	16511.9	30144.1	19126.4	0.139069	0
D106	1	SCAB	gravel terrace	54.4975	17.4191	6.4	0.5	NA	>0.75	5.36	NA	Episodic	NO	-0.998868	0.047565	7.67314	616	0	0	10.6309	0.427349	-0.555542	-3.69385	-2.83002	-1.77344	-7.70526	-17.5505	-24.4406	-38.5763	-52.0257	22.4691	22392.6	11455.9	25684.6	14666.9	0.148404	0
D106	2	SCAB	gravel terrace	54.4975	17.419	4.35	0.6	NA	>0.75	2.97	NA	Episodic	YES	-0.998868	0.047565	8.54718	611	0	0	5.59157	0.476188	-1.33331	-5.22449	-5.22998	-6.82031	-13.0377	-22.2341	-29.4045	-43.6905	-57.2501	22.4691	22403.8	11435.9	25651.7	14634.1	0.148404	0
D107	1	Trilith	gravel terrace	54.5048	17.3981	4.6	0.55	1	NA	1.265	NA	Accretive	NO	0	1	11.2193	640	0.004769	0.04239	1.47277	0.5	-1	-3.32654	-3.40002	-3.92578	-9.85492	-18.6291	-31.8761	-43.6245	-56.9846	1.58025	24031.3	8468.31	21997.8	10980.1	0.158058	0
D108	1	Boat grave	bedrock terrace	54.4919	17.3502	3.35	0.5	2.25	>0.75	2.95997	NA	Accretive	NO	-0.650791	0.759257	9.69418	728	0.018637	0.082767	4.28677	0.629629	0.222229	-0.73468	-1.77002	-8.94141	-19.8053	-35.3046	-35.2661	-36.1119	-47.9522	4.54321	16136	2910.69	14095.7	3125.07	0.117448	0
D112	2	Trilith	gravel terrace	54.3478	17.407	7.16	0.65	0.84	NA	1.95468	NA	Accretive	NO	0.894427	0.447214	8.62139	611	0.003411	0.039784	2.08236	0.703695	-0.111084	-0.591858	-1.70001	-2.10547	-1.56201	-5.14911	-10.1018	-14.0312	-13.1356	0.987654	13.106	13203.5	21317.6	4791.45	0.130075	0
D115	1	Boat grave	plateau	54.481	17.2504	2.5	0.4	1	<0.75	0.785398	NA	Accretive	NO	0.242536	0.970143	8.0095	916	0.335465	0.280432	1.91997	0.444443	0.222229	0.591858	1.60998	2.45703	3.74103	1.35669	0.591614	10.2407	39.3322	1.28395	449.664	4146.98	4058.17	11472.2	0.534905	0
D115	4	Boat grave	plateau	54.4817	17.2499	9	1.03	7	>0.75	50.9645	NA	Accretive	NO	0	1	7.81667	913	0.345546	0.275776	4.64812	0.523812	0.333313	1.14288	1.59998	0.425781	0.19928	-2.06677	-2.90601	8.43115	37.1199	4.66667	333.894	4022.46	4122.74	11549.1	0.494737	0
D119	1	Boat grave	plateau	54.487	17.2375	2.2	0.3	2.3	>0.75	1.19223	NA	Accretive	NO	0.980581	-0.196116	6.69845	924	0.415312	0.293591	7.0895	0.511108	0.888916	2.36737	2.32001	2.58594	6.15979	12.373	21.9295	37.238	69.1803	9.87654	489.732	3143.19	5377.91	12963.9	0.5465	1
D119	2	Boat grave	plateau	54.486	17.2374	1.7	0.6	1	>0.75	0.801106	NA	Accretive	NO	0.196116	0.980581	8.08903	921	0.409098	0.297426	1.77328	0.555557	-0.222229	1.0816	1.06	0.007813	3.47107	12.3664	20.4069	35.4325	67.4491	2.61728	361.047	3275.75	5397.53	12983.5	0.585909	1
D121	3	Boat grave	bedrock slope	54.5046	17.2181	3.5	0.2	2	<0.75	1.09956	NA	Accretive	NO	-0.27881	-0.960346	7.33795	846	0.411415	0.303917	7.47586	0.511108	-0.111084	-0.612244	1.13	4.12891	10.1175	4.45398	-5.90234	-3.90271	16.4501	10.7654	546.967	4466.94	9507.85	17093.8	0.535996	1
D125	3	Boat grave	plateau	54.4889	17.2355	6	0.6	2	NA	5.65487	NA	Accretive	NO	-0.594391	0.804176	7.13875	923	0.398079	0.298274	6.63182	0.588892	3.11108	5.34692	5.90002	5.69141	10.9513	20.1086	29.7376	43.8268	74.4988	8.66667	793.465	3012.76	5576.24	13162.2	0.595261	1
D148	2	Boat grave	plateau	54.5194	17.2277	4.6	0.3	3.8	<0.75	4.11863	NA	Accretive	NO	-0.907311	0.420461	6.26888	916	0.33411	0.297678	10.8191	0.444443	1.88892	2.34692	5.41998	4.07031	1.62164	11.2549	20.1212	31.1357	43.7747	24.321	954.692	3055.82	8816.27	16402.2	0.516676	1
D148	1	Boat grave	plateau	54.5194	17.2277	4	0.15	3	<0.75	1.41372	NA	Accretive	NO	-0.907311	0.420461	6.26888	916	0.33411	0.297678	10.8191	0.444443	1.88892	2.34692	5.41998	4.07031	1.62164	11.2549	20.1212	31.1357	43.7747	24.321	954.692	3055.82	8816.27	16402.2	0.516676	1
D153	1	Boat grave	bedrock slope	54.5143	17.1473	5	0.25	2.5	<0.75	1.63625	NA	Accretive	NO	0.447214	-0.894427	7.52278	637	0.506225	0.272687	3.12182	0.481486	0.111084	2.61224	6.12	14.5039	36.8402	30.4681	24.9083	9.14905	-6.54627	3.4321	1950.89	7465.88	22550.6	30136.5	0.726738	1
D153	2	Boat grave	plateau	54.5143	17.1473	2.5	0.4	3	NA	0.654498	NA	Accretive	NO	0.447214	-0.894427	7.52278	637	0.506225	0.272687	3.12182	0.481486	0.111084	2.61224	6.12	14.5039	36.8402	30.4681	24.9083	9.14905	-6.54627	3.4321	1950.89	7465.88	22550.6	30136.5	0.726738	1
D153	3	Boat grave	plateau	54.5143	17.1473	3	0.3	1.5	<0.75	0.706858	NA	Accretive	NO	0.447214	-0.894427	7.52278	637	0.506225	0.272687	3.12182	0.481486	0.111084	2.61224	6.12	14.5039	36.8402	30.4681	24.9083	9.14905	-6.54627	3.4321	1950.89	7465.88	22550.6	30136.5	0.726738	1
D148	3	SCAB	plateau	54.5194	17.2277	3	0.4	3	<0.75	0.942478	NA	Episodic	NO	-0.907311	0.420461	6.26888	916	0.33411	0.297678	10.8191	0.444443	1.88892	2.34692	5.41998	4.07031	1.62164	11.2549	20.1212	31.1357	43.7747	24.321	954.692	3055.82	8816.27	16402.2	0.516676	1
D148	4	SCAB	plateau	54.5194	17.2277	4.6	0.3	4.6	<0.75	1.6619	NA	Episodic	NO	-0.907311	0.420461	6.26888	916	0.33411	0.297678	10.8191	0.444443	1.88892	2.34692	5.41998	4.07031	1.62164	11.2549	20.1212	31.1357	43.7747	24.321	954.692	3055.82	8816.27	16402.2	0.516676	1
D148	5	SCAB	plateau	54.5194	17.2277	4.6	0.4	4.6	<0.75	2.21587	NA	Episodic	NO	-0.907311	0.420461	6.26888	916	0.33411	0.297678	10.8191	0.444443	1.88892	2.34692	5.41998	4.07031	1.62164	11.2549	20.1212	31.1357	43.7747	24.321	954.692	3055.82	8816.27	16402.2	0.516676	1
	HCT	135
	SCAB	23
	Tri.ith	165
	Boat grave	22
	Platform	26
		371
