# Supplementary material for: South Arabia’s prehistoric monument landscape shows social resilience to climate change
Source: PLoS One. 2025 May 28;20(5):e0323544. doi: 10.1371/journal.pone.0323544 (PMC12118824; doi:10.1371/journal.pone.0323544)
Supplement: S2 Table — (XLSX) [file pone.0323544.s002.xlsx]

## Sheet: S2-Table
Code	Term	Classification Criteria for Unexcavated Examples	Distribution & Date
Platform	Initially constructed as a sub-circular (e.g., trapezoid, D-shaped) ring of upright slabs or boulders, platforms were filled and stabilized with smaller boulders and cobbles. Perimeter slabs were chocked upright with an inner ring of boulders. Platforms may also have (or had) worked standing stone(s) outside, to the east, and the eastern perimeter is typically an alignment of especially large or …	Large perimeter blocks, usually upright slabs; a “D” or oval shape; often with largest stone on the Eastern face; a fill of smaller stones; typically, an upright or worked stone at the East	Platforms occur on lower gravel, bedrock, or silt terraces in locations that have not been substantially innundated since the middle Holocene. They are preserved today across the Dhofar Nejd near Mudhai, Hanūn, and in Wādī Dhahabūn. (McCorriston et al. 2014). Examples include: D028-001, D038-003, D103-001. Neolithic 7500-5750 cal yr BP, no reuse observed.
SCAB	Stepped Concentric Alignment of Boulders. This construction style consists of multiple, concentric, abutting rings of boulders and large cobbles. Presumably construction begins by laying out this pattern on the ground surface, then building upper tiers by supporting higher rings between two underlying rings of boulders. The result is a truncated cone of boulders, sometimes with an outer basal rin…	Conical cairn; concentric rings of boulders; rings decreasing in diameter with height; all boulders roughly same size; sometimes larger at the East; occasional standing stone to the East	SCABS occur on lower gravel or silt terraces in locations that have not been substantially innundated since the middle Holocene. They are preserved today across the Dhofar Nejd and have been observed near Mudhai, Wādī Halūf, and in several channels of Wādī Dhahabūn. (McCorriston et al. 2014). Examples include D106-002, D106-001, D112-001. Presumed Neolithic, not radiometrically dated, no reuse ob…
HCT (High Circular Tomb, Tower Tomb)	There is little doubt that these dry-walled structures were intended as tombs. Built with an inner, sub-circular, 1-2 m wide chamber of uprights or corbelled blocks and an outer face of undressed, regular blocks or horizontal slabs, the circular wall had a rubble core, a corbelled roof built of flat slabs to a height of about 2 m, and capstones. There was no evidence of side entry. These tombs ma…	Conical cairn; 3-5 m across; with a depressed center denoting an interior chamber; if visible, upright or stacked slabs make a facing to interior chamber; if visible, outer and inner facing with a rubble core; slabs as capstones for overhead entry; corbelled inner chamber	HCT occur in high locations, demonstrated in the results of systematic survey in Yemen (McCorriston et al. 2011) and qualitatively evident throughout Dhofar. They occur along the edges of plateaux so that they are highly visible from the wadi bottoms and also accessible. In broader geographic distribution, HCT conform to a widespread phenomenon of dry-walled circular tombs observed through the ar…
Trilith	Triliths are in an unmistakable formation of multiple long, low platforms constructed on the surface to support groups of uprights (in alignments of upright formations of three (i.e., trilith) slabs, seldom with a capstone (Al Shahri 1991). Multiple platforms, each with multiple triliths form an alignment. In parallel alignment with the trilith platforms are square arrangments of boulders and ali…	Clusters of 1-3 uprights; clusters repeated within a single low platform; clusters supported/embedded by a shallow gravel platform; platform oblong; platform constrained by cobble outline; cobbles of greater size that gravel fill; hearths in front; sometimes 4 blocks corner a square between platform and hearths. Very distinctive arrangement of elements	Triliths occur on low terraces of gravel or bedrock alongside a track or watercourse. The long axis follows a landscape feature (e.g., track/watercourse/ terrace edge) and the stone blocks and hearths lie between this landscape feature and the trilith platforms. From their placement, it seems that the long axis was intended to be visible or accessible from important routes and that the working si…
Boat Grave	These are interments under lozenge-shaped monuments constructed of a double-tapered perimeter of upright slabs or large boulders shaped like the plan view of a boat. In local Jibbāli language, these are known as Ꜫnfo̍. For stability on a surface, perimeter uprights were chocked with boulders along the interior. An interment may be placed in an excavated pit or on ground surface; thereafter the pe…	Boat-shaped in plan view; rimmed with upright or larger stones; fill is cobble and gravel; usually multiple adjoining examples	Boat graves occur on low terraces and in swales across multiple environmental zones: the coastal plain, upper escarpment, plateau and southermost Nejd of Dhofar have boat graves. This distinctive monument type extends across Mahra and possibly Socotra island (Zarins 2010), and it may have multiple contemporaneous variants in form (Al Shahri 1991). Examples include D100-001, D114-009, D114-180. Me…
