# Supplementary material for: South Arabia’s prehistoric monument landscape shows social resilience to climate change
Source: PLoS One. 2025 May 28;20(5):e0323544. doi: 10.1371/journal.pone.0323544 (PMC12118824; doi:10.1371/journal.pone.0323544)
Supplement: S3 Table — For comparison with published Bayesian analysis of radiocarbon determinations [38], see horizontal bars in Fig 2. (XLSX) [file pone.0323544.s003.xlsx]

## Sheet: S3-Table Dates 
Lab	Code	Site	Quad	Locus	Lot	Bag	Context	material	kind	14C BP	Error	BCE/CE 2sigma	reference	taq; tpq
UGAMS	40175	D114.009	A	2	1	1	Boat grave; loose charcoal under an interior chock stone, dates surface/wood tpq prior to construction of grave, which was built on flat corral surface and by quarrying abandoned structures nearby	charcoal	wood	830	20	1176-1267 CE	IntCal 20	tpq
UGAMS	40176	D114.180	A	2	2	2	Boat grave; contents of grave; dates death of individual(s) buried	human tooth	enamel bioapatite	1050	25	899-1032 CE	IntCal 20
AA	90834	D001.005		3	1	29	HCT at Mudhai spring, solitary human interrment; dates death of presumed original interment at time of tomb construction	human bone	bioapatite	1607	37	405-556 CE	IntCal 20
AA	90835	D001.004		3	1	38	HCT at Mudhai spring, solitary human interrment; dates death of presumed original interment at time of tomb construction	human bone	bioapatite	1533	36	431-604 CE	IntCal 20
AA	90333	D043.004D	Hearth 4	002		1	Trilith hearth, one of oldest in trilith, dates the latest use of the hearth, not the construction of the trilith	charcoal	wood fragments	2141	42	356-47	IntCal 20
AA	90337	D043.004D	Hearth 4	002		1	Trilith hearth, one of oldest in trilith, dates the latest use of the hearth, this date is same layer as AA90333, but is probably contaminated with old carbonates (limestone parent material)	bulk organics		3230	100	1748-1260	IntCal 20
AA	90836	D022.005		003		2	Wall Tomb, dates death of human or animal bone frag. in upper aeolian fill of chamber; chamber was sealed with capstones; provides a taq for tomb construction; this determination a taq for burial (& construction).	bone	bioapatite	3307	41	1731-1499	IntCal 20	taq
AA	85558	D014.003				9	Haluf Tomb, Isolated charcoal from lowest 10cm of inner rubble fill in N. end. Dates the tpq for tomb construction	charcoal	wood	4293	42	3074-2776	IntCal 20
AA	90837	D001.006		019		5	Haluf tomb at Mudhai, dates death of animal, solitary bone introduced in higher aeolian fill, seemingly introduced by rodent, post-dates original use of tomb; this determination a taq for burial (& tomb construction).	faunal bone	bioapatite	4382	41	3311-2900	IntCal 20
AA	85557	D014.003				14	Haluf Tomb, Isolated charcoal from lowest 10cm of inner rubble fill in S. end. Dates the tpq for tomb construction	charcoal	wood	4390	46	3322-2902	IntCal 20
AA	90830	D036.002		001	2	3	HCT near Hanun; dates the death of animal associated with a visit event long postdating last burial use; shaft bone stratigraphically high over aeolian deposit; this determination a taq for burial (& construction)	faunal bone	bioapatite	2807	38	1055-834	IntCal 20	taq
AA	95063	D036.002		002		5	HCT near Hanun; dates the death of last burial use; from a human (skull?) bone on the original ground surface on which tomb was built and presumed original interment at time of tomb construction.	human bone	bioapatite	3624	38	2134-1887	IntCal 20
AA	90831	D036.002		002		4	HCT near Hanun; dates the death of last burial use; from a human shaft bone on the original ground surface on which tomb was built and presumed original interment at time of tomb construction.	human bone	bioapatite	3646	40	2138-1901	IntCal 20
AA	86373	D001.001				21	HCT in Mudhai Earliest stratigraphic interment in HCT; Individual B, relatively undisturbed, predates A and commingled remains.	human bone	bioapatite	4315	43	2875-2580	IntCal 20
AA	86375	D001.001				33	HCT in Mudhai Commingled remains, stratigraphic interment post-dates A & B	human bone	bioapatite	4452	42	3340-2933	IntCal 20
AA	86372	D013.001				2	HCT in Wadi Hayla; bone apatite on single human burial; dates the earliest use of tomb.	human bone	bioapatite	4508	49	3365-3029	IntCal 20
AA	86371	D001.001				2	HCT in Mudhai From a burial shifted aside (Individual A), interment stratigraphically pre-dates Individual B although subsequent tomb re-use shifted remains to a and repaved floor. Indiv. A apparently died earlier; a likely but not secure tpq for tomb construction.	human bone	bioapatite	4980	140	4055-3380	IntCal 20
AA	85556	D013.002				5	HCT in Wadi Hayla; charcoal from surface at base of chamber; this determination is a tpq for burial.	charcoal	wood	5607	40	4536-4352	IntCal 20	tpq
AA	90828	D033.001		002		1	HCT located W of Hanun; dates the camel astragalus from a carcass inside the HCT and at surface, noted to "stink" by excavators and assumed modern, under an aeolian cover; given the discrepancy between excavator observations and date, we assume some error in data collection sequence.	faunal bone	bioapatite	5759	46	4717-4494	IntCal 20
AA	90833	D014.002		002	1	2	HCT in Wadi Haluf; human shaft bone fragsments on original surface on which tomb constructed; presumed original interment at time of tomb construction	human bone	bioapatite	5821	44	4786-4551	IntCal 20
AA	90334	D038.003a	--	004		2	Platform, dates the last use of the hearth built over the circular structure supporting a standing stone at E. end; landsnails eat limestone, so old carbonates here also; this determination a taq for construction	burnt landsnail	CaC03	2194	53	388-103	IntCal 20	taq
AA	90335	D038.003a	--	004		3	Platform structure, dates the last use of the hearth built over the circular structure supporting a standing stone at E. end; this date is the same hearth as AA90334 but is probably contaminated with old carbonates (limestone parent material); this determination a taq for platform use.	bulk organics		5370	36	4331-4056	IntCal 20	taq
UGAMS	40177	D038.003	A	004			Platform structure fill. Coral bead recovered from 0.63 m below modern surface, at the base of the fill. Terminus post quem for the platform fill. Note marine reservoir effect. Bayesian analysis of multiple samples suggest median of 4444 BCE (McCorriston 2023: 54)	shell	marine Delta R = +210 (Southon et al. 2002; Saliege et al. 2005)	5760	20	4685-4583 (-210)	marine 13.14c; Reimer et al. 2013	tpq; (about 210 years younger)
AA	95064	D028.001	A	003		5	Platform structure; dates the Bos bone buried under deliberate platform infilling event and therefore activity before final monument construction.	faunal bone	bioapatite	6610	44	5621-5479	IntCal 20	tpq
